# Supplementary material for: Sorting Out the Risks and Benefits of the #797 Recommended Intrapartum Vancomycin Dosing Approach
Source: Antibiotics (Basel). 2022 Dec 25;12(1):32. doi: 10.3390/antibiotics12010032 (PMC9854597; doi:10.3390/antibiotics12010032)
Supplement: Supplementary file 1 [file antibiotics-12-00032-s001.zip]

Archive with 5 entries (5 files):
- model2.txt
- modelFME2.c
- resAUCmgkg.csv
- resAUCser.csv
- r_code.R
