# Supplementary material for: Sorting Out the Risks and Benefits of the #797 Recommended Intrapartum Vancomycin Dosing Approach
Source: Antibiotics (Basel). 2022 Dec 25;12(1):32. doi: 10.3390/antibiotics12010032 (PMC9854597; doi:10.3390/antibiotics12010032)
Supplement: Supplementary file 1 [file antibiotics-12-00032-s001.zip › model2.txt]

#Primary
VCm,20,88
VCf,0.5,3.8
Clm,1.5,8.7
Kmf,0.175,0.85
Kfm,0.01,0.55


#Cov


#Sec

K=Clm/VCm

#Dif


XP(1) = RATEIV(1)/VCm -K*X(1)-Kmf*X(1)*R2+Kfm*X(2)*R2
XP(2) = Kmf*X(1)*R2-Kfm*X(2)*R2

#Out

Y(1) = X(1)
Y(2) = X(2)/VCf


#Err
G=1
0.46974999E-01, -.86281465E-03, 0.0000000, 0.0000000 
0.14394176, -.51410537E-02, 0.0000000, 0.0000000 
 
