# Supplementary material for: Sorting Out the Risks and Benefits of the #797 Recommended Intrapartum Vancomycin Dosing Approach
Source: Antibiotics (Basel). 2022 Dec 25;12(1):32. doi: 10.3390/antibiotics12010032 (PMC9854597; doi:10.3390/antibiotics12010032)
Supplement: Supplementary file 1 [file antibiotics-12-00032-s001.zip › resAUCmgkg.csv]

	hour	weight	ga	dose	mgkgdose
2	2	2.029	33	1000	0
3	2	2.266	34	1000	0
4	2	2.512	35	1000	0
5	2	2.754	36	1000	0
6	2	2.981	37	1000	0
7	2	3.181	38	1000	0
8	2	3.35	39	1000	0
9	2	3.486	40	1000	0
10	3	2.029	33	1000	0
11	3	2.266	34	1000	0
12	3	2.512	35	1000	0
13	3	2.754	36	1000	0
14	3	2.981	37	1000	0
15	3	3.181	38	1000	0
16	3	3.35	39	1000	0
17	3	3.486	40	1000	0
18	4	2.029	33	1000	0
19	4	2.266	34	1000	0
20	4	2.512	35	1000	0
21	4	2.754	36	1000	0
22	4	2.981	37	1000	0
23	4	3.181	38	1000	0
24	4	3.35	39	1000	0
25	4	3.486	40	1000	0
26	5	2.029	33	1000	0
27	5	2.266	34	1000	0
28	5	2.512	35	1000	0
29	5	2.754	36	1000	0
30	5	2.981	37	1000	0
31	5	3.181	38	1000	0
32	5	3.35	39	1000	0
33	5	3.486	40	1000	0
34	6	2.029	33	1000	0
35	6	2.266	34	1000	0
36	6	2.512	35	1000	0
37	6	2.754	36	1000	0
38	6	2.981	37	1000	0
39	6	3.181	38	1000	0
40	6	3.35	39	1000	0
41	6	3.486	40	1000	0
42	7	2.029	33	1000	0
43	7	2.266	34	1000	0
44	7	2.512	35	1000	0
45	7	2.754	36	1000	0
46	7	2.981	37	1000	0
47	7	3.181	38	1000	0
48	7	3.35	39	1000	0
49	7	3.486	40	1000	0
50	8	2.029	33	1000	0
51	8	2.266	34	1000	0
52	8	2.512	35	1000	0
53	8	2.754	36	1000	0
54	8	2.981	37	1000	0
55	8	3.181	38	1000	0
56	8	3.35	39	1000	0
57	8	3.486	40	1000	0
58	9	2.029	33	1000	0
59	9	2.266	34	1000	0
60	9	2.512	35	1000	0
61	9	2.754	36	1000	0
62	9	2.981	37	1000	0
63	9	3.181	38	1000	0
64	9	3.35	39	1000	0
65	9	3.486	40	1000	0
66	10	2.029	33	1000	0
67	10	2.266	34	1000	0
68	10	2.512	35	1000	0
69	10	2.754	36	1000	0
70	10	2.981	37	1000	0
71	10	3.181	38	1000	0
72	10	3.35	39	1000	0
73	10	3.486	40	1000	0
74	11	2.029	33	1000	0
75	11	2.266	34	1000	0
76	11	2.512	35	1000	0
77	11	2.754	36	1000	0
78	11	2.981	37	1000	0
79	11	3.181	38	1000	0
80	11	3.35	39	1000	0
81	11	3.486	40	1000	0
82	12	2.029	33	1000	0
83	12	2.266	34	1000	0
84	12	2.512	35	1000	0
85	12	2.754	36	1000	0
86	12	2.981	37	1000	0
87	12	3.181	38	1000	0
88	12	3.35	39	1000	0
89	12	3.486	40	1000	0
90	13	2.029	33	1000	0
91	13	2.266	34	1000	0
92	13	2.512	35	1000	0
93	13	2.754	36	1000	0
94	13	2.981	37	1000	0
95	13	3.181	38	1000	0
96	13	3.35	39	1000	0
97	13	3.486	40	1000	0
98	14	2.029	33	1000	0
99	14	2.266	34	1000	0
100	14	2.512	35	1000	0
101	14	2.754	36	1000	0
102	14	2.981	37	1000	0
103	14	3.181	38	1000	0
104	14	3.35	39	1000	0
105	14	3.486	40	1000	0
106	15	2.029	33	1000	0
107	15	2.266	34	1000	0
108	15	2.512	35	1000	0
109	15	2.754	36	1000	0
110	15	2.981	37	1000	0
111	15	3.181	38	1000	0
112	15	3.35	39	1000	0
113	15	3.486	40	1000	0
114	16	2.029	33	1000	0
115	16	2.266	34	1000	0
116	16	2.512	35	1000	0
117	16	2.754	36	1000	0
118	16	2.981	37	1000	0
119	16	3.181	38	1000	0
120	16	3.35	39	1000	0
121	16	3.486	40	1000	0
122	17	2.029	33	1000	0.1
123	17	2.266	34	1000	0
124	17	2.512	35	1000	0
125	17	2.754	36	1000	0
126	17	2.981	37	1000	0
127	17	3.181	38	1000	0
128	17	3.35	39	1000	0
129	17	3.486	40	1000	0
130	18	2.029	33	1000	0.5
131	18	2.266	34	1000	0.2
132	18	2.512	35	1000	0
133	18	2.754	36	1000	0
134	18	2.981	37	1000	0
135	18	3.181	38	1000	0
136	18	3.35	39	1000	0
137	18	3.486	40	1000	0
138	19	2.029	33	1000	1.1
139	19	2.266	34	1000	0.3
140	19	2.512	35	1000	0.1
141	19	2.754	36	1000	0
142	19	2.981	37	1000	0
143	19	3.181	38	1000	0
144	19	3.35	39	1000	0
145	19	3.486	40	1000	0
146	20	2.029	33	1000	0.9
147	20	2.266	34	1000	0.3
148	20	2.512	35	1000	0.1
149	20	2.754	36	1000	0
150	20	2.981	37	1000	0
151	20	3.181	38	1000	0
152	20	3.35	39	1000	0
153	20	3.486	40	1000	0
154	21	2.029	33	1000	0.4
155	21	2.266	34	1000	0.3
156	21	2.512	35	1000	0.1
157	21	2.754	36	1000	0
158	21	2.981	37	1000	0
159	21	3.181	38	1000	0
160	21	3.35	39	1000	0
161	21	3.486	40	1000	0
162	22	2.029	33	1000	0.3
163	22	2.266	34	1000	0.2
164	22	2.512	35	1000	0.1
165	22	2.754	36	1000	0
166	22	2.981	37	1000	0
167	22	3.181	38	1000	0
168	22	3.35	39	1000	0
169	22	3.486	40	1000	0
170	23	2.029	33	1000	0.3
171	23	2.266	34	1000	0.2
172	23	2.512	35	1000	0
173	23	2.754	36	1000	0
174	23	2.981	37	1000	0
175	23	3.181	38	1000	0
176	23	3.35	39	1000	0
177	23	3.486	40	1000	0
178	24	2.029	33	1000	0.3
179	24	2.266	34	1000	0.1
180	24	2.512	35	1000	0
181	24	2.754	36	1000	0
182	24	2.981	37	1000	0
183	24	3.181	38	1000	0
184	24	3.35	39	1000	0
185	24	3.486	40	1000	0
186	25	2.029	33	1000	2.4
187	25	2.266	34	1000	0.3
188	25	2.512	35	1000	0.1
189	25	2.754	36	1000	0
190	25	2.981	37	1000	0
191	25	3.181	38	1000	0
192	25	3.35	39	1000	0
193	25	3.486	40	1000	0
194	26	2.029	33	1000	8.5
195	26	2.266	34	1000	3
196	26	2.512	35	1000	0.4
197	26	2.754	36	1000	0.3
198	26	2.981	37	1000	0.1
199	26	3.181	38	1000	0
200	26	3.35	39	1000	0
201	26	3.486	40	1000	0
202	27	2.029	33	1000	9.2
203	27	2.266	34	1000	4.3
204	27	2.512	35	1000	0.6
205	27	2.754	36	1000	0.3
206	27	2.981	37	1000	0.1
207	27	3.181	38	1000	0.1
208	27	3.35	39	1000	0
209	27	3.486	40	1000	0
210	28	2.029	33	1000	8.5
211	28	2.266	34	1000	3.8
212	28	2.512	35	1000	0.4
213	28	2.754	36	1000	0.3
214	28	2.981	37	1000	0.1
215	28	3.181	38	1000	0.1
216	28	3.35	39	1000	0
217	28	3.486	40	1000	0
218	29	2.029	33	1000	8
219	29	2.266	34	1000	2.8
220	29	2.512	35	1000	0.4
221	29	2.754	36	1000	0.3
222	29	2.981	37	1000	0.1
223	29	3.181	38	1000	0.1
224	29	3.35	39	1000	0
225	29	3.486	40	1000	0
226	30	2.029	33	1000	6.3
227	30	2.266	34	1000	2.2
228	30	2.512	35	1000	0.3
229	30	2.754	36	1000	0.2
230	30	2.981	37	1000	0.1
231	30	3.181	38	1000	0
232	30	3.35	39	1000	0
233	30	3.486	40	1000	0
234	31	2.029	33	1000	5.6
235	31	2.266	34	1000	1.1
236	31	2.512	35	1000	0.3
237	31	2.754	36	1000	0.2
238	31	2.981	37	1000	0.1
239	31	3.181	38	1000	0
240	31	3.35	39	1000	0
241	31	3.486	40	1000	0
242	32	2.029	33	1000	4.2
243	32	2.266	34	1000	0.6
244	32	2.512	35	1000	0.3
245	32	2.754	36	1000	0.2
246	32	2.981	37	1000	0.1
247	32	3.181	38	1000	0
248	32	3.35	39	1000	0
249	32	3.486	40	1000	0
250	33	2.029	33	1000	8.7
251	33	2.266	34	1000	4.6
252	33	2.512	35	1000	0.7
253	33	2.754	36	1000	0.3
254	33	2.981	37	1000	0.2
255	33	3.181	38	1000	0.1
256	33	3.35	39	1000	0.1
257	33	3.486	40	1000	0
258	34	2.029	33	1000	16.1
259	34	2.266	34	1000	8.8
260	34	2.512	35	1000	4.7
261	34	2.754	36	1000	1
262	34	2.981	37	1000	0.3
263	34	3.181	38	1000	0.3
264	34	3.35	39	1000	0.1
265	34	3.486	40	1000	0.1
266	35	2.029	33	1000	16.8
267	35	2.266	34	1000	9.9
268	35	2.512	35	1000	5.2
269	35	2.754	36	1000	1.8
270	35	2.981	37	1000	0.4
271	35	3.181	38	1000	0.3
272	35	3.35	39	1000	0.2
273	35	3.486	40	1000	0.1
274	36	2.029	33	1000	15.8
275	36	2.266	34	1000	9.2
276	36	2.512	35	1000	5
277	36	2.754	36	1000	1.4
278	36	2.981	37	1000	0.3
279	36	3.181	38	1000	0.3
280	36	3.35	39	1000	0.2
281	36	3.486	40	1000	0.1
282	37	2.029	33	1000	13.8
283	37	2.266	34	1000	8.1
284	37	2.512	35	1000	4.1
285	37	2.754	36	1000	0.8
286	37	2.981	37	1000	0.3
287	37	3.181	38	1000	0.2
288	37	3.35	39	1000	0.2
289	37	3.486	40	1000	0.1
290	38	2.029	33	1000	11.5
291	38	2.266	34	1000	6.7
292	38	2.512	35	1000	3.2
293	38	2.754	36	1000	0.6
294	38	2.981	37	1000	0.3
295	38	3.181	38	1000	0.2
296	38	3.35	39	1000	0.1
297	38	3.486	40	1000	0.1
298	39	2.029	33	1000	9.7
299	39	2.266	34	1000	6.2
300	39	2.512	35	1000	2.1
301	39	2.754	36	1000	0.5
302	39	2.981	37	1000	0.2
303	39	3.181	38	1000	0.2
304	39	3.35	39	1000	0.1
305	39	3.486	40	1000	0.1
306	40	2.029	33	1000	8.5
307	40	2.266	34	1000	5.3
308	40	2.512	35	1000	1.7
309	40	2.754	36	1000	0.4
310	40	2.981	37	1000	0.2
311	40	3.181	38	1000	0.2
312	40	3.35	39	1000	0.1
313	40	3.486	40	1000	0.1
314	41	2.029	33	1000	7.7
315	41	2.266	34	1000	4.3
316	41	2.512	35	1000	1
317	41	2.754	36	1000	0.3
318	41	2.981	37	1000	0.2
319	41	3.181	38	1000	0.1
320	41	3.35	39	1000	0.1
321	41	3.486	40	1000	0.1
322	42	2.029	33	1000	6.7
323	42	2.266	34	1000	3.1
324	42	2.512	35	1000	0.6
325	42	2.754	36	1000	0.2
326	42	2.981	37	1000	0.2
327	42	3.181	38	1000	0.1
328	42	3.35	39	1000	0.1
329	42	3.486	40	1000	0
330	43	2.029	33	1000	6.2
331	43	2.266	34	1000	2.1
332	43	2.512	35	1000	0.6
333	43	2.754	36	1000	0.2
334	43	2.981	37	1000	0.2
335	43	3.181	38	1000	0.1
336	43	3.35	39	1000	0.1
337	43	3.486	40	1000	0
338	44	2.029	33	1000	5.6
339	44	2.266	34	1000	1.8
340	44	2.512	35	1000	0.5
341	44	2.754	36	1000	0.2
342	44	2.981	37	1000	0.1
343	44	3.181	38	1000	0.1
344	44	3.35	39	1000	0.1
345	44	3.486	40	1000	0
346	45	2.029	33	1000	4.3
347	45	2.266	34	1000	1.2
348	45	2.512	35	1000	0.2
349	45	2.754	36	1000	0.2
350	45	2.981	37	1000	0.1
351	45	3.181	38	1000	0.1
352	45	3.35	39	1000	0
353	45	3.486	40	1000	0
354	46	2.029	33	1000	3.7
355	46	2.266	34	1000	1
356	46	2.512	35	1000	0.2
357	46	2.754	36	1000	0.2
358	46	2.981	37	1000	0.1
359	46	3.181	38	1000	0.1
360	46	3.35	39	1000	0
361	46	3.486	40	1000	0
362	47	2.029	33	1000	2.8
363	47	2.266	34	1000	0.7
364	47	2.512	35	1000	0.2
365	47	2.754	36	1000	0.2
366	47	2.981	37	1000	0.1
367	47	3.181	38	1000	0.1
368	47	3.35	39	1000	0
369	47	3.486	40	1000	0
370	48	2.029	33	1000	1.9
371	48	2.266	34	1000	0.4
372	48	2.512	35	1000	0.2
373	48	2.754	36	1000	0.1
374	48	2.981	37	1000	0.1
375	48	3.181	38	1000	0
376	48	3.35	39	1000	0
377	48	3.486	40	1000	0
378	2	2.029	33	1250	0
379	2	2.266	34	1250	0
380	2	2.512	35	1250	0
381	2	2.754	36	1250	0
382	2	2.981	37	1250	0
383	2	3.181	38	1250	0
384	2	3.35	39	1250	0
385	2	3.486	40	1250	0
386	3	2.029	33	1250	0
387	3	2.266	34	1250	0
388	3	2.512	35	1250	0
389	3	2.754	36	1250	0
390	3	2.981	37	1250	0
391	3	3.181	38	1250	0
392	3	3.35	39	1250	0
393	3	3.486	40	1250	0
394	4	2.029	33	1250	0
395	4	2.266	34	1250	0
396	4	2.512	35	1250	0
397	4	2.754	36	1250	0
398	4	2.981	37	1250	0
399	4	3.181	38	1250	0
400	4	3.35	39	1250	0
401	4	3.486	40	1250	0
402	5	2.029	33	1250	0
403	5	2.266	34	1250	0
404	5	2.512	35	1250	0
405	5	2.754	36	1250	0
406	5	2.981	37	1250	0
407	5	3.181	38	1250	0
408	5	3.35	39	1250	0
409	5	3.486	40	1250	0
410	6	2.029	33	1250	0
411	6	2.266	34	1250	0
412	6	2.512	35	1250	0
413	6	2.754	36	1250	0
414	6	2.981	37	1250	0
415	6	3.181	38	1250	0
416	6	3.35	39	1250	0
417	6	3.486	40	1250	0
418	7	2.029	33	1250	0
419	7	2.266	34	1250	0
420	7	2.512	35	1250	0
421	7	2.754	36	1250	0
422	7	2.981	37	1250	0
423	7	3.181	38	1250	0
424	7	3.35	39	1250	0
425	7	3.486	40	1250	0
426	8	2.029	33	1250	0
427	8	2.266	34	1250	0
428	8	2.512	35	1250	0
429	8	2.754	36	1250	0
430	8	2.981	37	1250	0
431	8	3.181	38	1250	0
432	8	3.35	39	1250	0
433	8	3.486	40	1250	0
434	9	2.029	33	1250	0
435	9	2.266	34	1250	0
436	9	2.512	35	1250	0
437	9	2.754	36	1250	0
438	9	2.981	37	1250	0
439	9	3.181	38	1250	0
440	9	3.35	39	1250	0
441	9	3.486	40	1250	0
442	10	2.029	33	1250	0
443	10	2.266	34	1250	0
444	10	2.512	35	1250	0
445	10	2.754	36	1250	0
446	10	2.981	37	1250	0
447	10	3.181	38	1250	0
448	10	3.35	39	1250	0
449	10	3.486	40	1250	0
450	11	2.029	33	1250	0.2
451	11	2.266	34	1250	0
452	11	2.512	35	1250	0
453	11	2.754	36	1250	0
454	11	2.981	37	1250	0
455	11	3.181	38	1250	0
456	11	3.35	39	1250	0
457	11	3.486	40	1250	0
458	12	2.029	33	1250	0.3
459	12	2.266	34	1250	0
460	12	2.512	35	1250	0
461	12	2.754	36	1250	0
462	12	2.981	37	1250	0
463	12	3.181	38	1250	0
464	12	3.35	39	1250	0
465	12	3.486	40	1250	0
466	13	2.029	33	1250	0.3
467	13	2.266	34	1250	0
468	13	2.512	35	1250	0
469	13	2.754	36	1250	0
470	13	2.981	37	1250	0
471	13	3.181	38	1250	0
472	13	3.35	39	1250	0
473	13	3.486	40	1250	0
474	14	2.029	33	1250	0.3
475	14	2.266	34	1250	0
476	14	2.512	35	1250	0
477	14	2.754	36	1250	0
478	14	2.981	37	1250	0
479	14	3.181	38	1250	0
480	14	3.35	39	1250	0
481	14	3.486	40	1250	0
482	15	2.029	33	1250	0.3
483	15	2.266	34	1250	0
484	15	2.512	35	1250	0
485	15	2.754	36	1250	0
486	15	2.981	37	1250	0
487	15	3.181	38	1250	0
488	15	3.35	39	1250	0
489	15	3.486	40	1250	0
490	16	2.029	33	1250	0.1
491	16	2.266	34	1250	0
492	16	2.512	35	1250	0
493	16	2.754	36	1250	0
494	16	2.981	37	1250	0
495	16	3.181	38	1250	0
496	16	3.35	39	1250	0
497	16	3.486	40	1250	0
498	17	2.029	33	1250	0.3
499	17	2.266	34	1250	0.1
500	17	2.512	35	1250	0
501	17	2.754	36	1250	0
502	17	2.981	37	1250	0
503	17	3.181	38	1250	0
504	17	3.35	39	1250	0
505	17	3.486	40	1250	0
506	18	2.029	33	1250	8.3
507	18	2.266	34	1250	2.9
508	18	2.512	35	1250	0.4
509	18	2.754	36	1250	0.2
510	18	2.981	37	1250	0
511	18	3.181	38	1250	0
512	18	3.35	39	1250	0
513	18	3.486	40	1250	0
514	19	2.029	33	1250	11.9
515	19	2.266	34	1250	5.9
516	19	2.512	35	1250	1.3
517	19	2.754	36	1250	0.3
518	19	2.981	37	1250	0.1
519	19	3.181	38	1250	0
520	19	3.35	39	1250	0
521	19	3.486	40	1250	0
522	20	2.029	33	1250	11.8
523	20	2.266	34	1250	6
524	20	2.512	35	1250	1.2
525	20	2.754	36	1250	0.3
526	20	2.981	37	1250	0.1
527	20	3.181	38	1250	0.1
528	20	3.35	39	1250	0
529	20	3.486	40	1250	0
530	21	2.029	33	1250	10.4
531	21	2.266	34	1250	4.8
532	21	2.512	35	1250	0.8
533	21	2.754	36	1250	0.3
534	21	2.981	37	1250	0.1
535	21	3.181	38	1250	0.1
536	21	3.35	39	1250	0
537	21	3.486	40	1250	0
538	22	2.029	33	1250	8.5
539	22	2.266	34	1250	3.5
540	22	2.512	35	1250	0.4
541	22	2.754	36	1250	0.3
542	22	2.981	37	1250	0.1
543	22	3.181	38	1250	0
544	22	3.35	39	1250	0
545	22	3.486	40	1250	0
546	23	2.029	33	1250	7.6
547	23	2.266	34	1250	2.2
548	23	2.512	35	1250	0.3
549	23	2.754	36	1250	0.3
550	23	2.981	37	1250	0.1
551	23	3.181	38	1250	0
552	23	3.35	39	1250	0
553	23	3.486	40	1250	0
554	24	2.029	33	1250	6
555	24	2.266	34	1250	1.6
556	24	2.512	35	1250	0.3
557	24	2.754	36	1250	0.2
558	24	2.981	37	1250	0.1
559	24	3.181	38	1250	0
560	24	3.35	39	1250	0
561	24	3.486	40	1250	0
562	25	2.029	33	1250	10.1
563	25	2.266	34	1250	5.1
564	25	2.512	35	1250	1.1
565	25	2.754	36	1250	0.3
566	25	2.981	37	1250	0.2
567	25	3.181	38	1250	0.1
568	25	3.35	39	1250	0
569	25	3.486	40	1250	0
570	26	2.029	33	1250	20.4
571	26	2.266	34	1250	13.7
572	26	2.512	35	1250	7.7
573	26	2.754	36	1250	3.2
574	26	2.981	37	1250	0.8
575	26	3.181	38	1250	0.3
576	26	3.35	39	1250	0.3
577	26	3.486	40	1250	0.1
578	27	2.029	33	1250	22.6
579	27	2.266	34	1250	16.6
580	27	2.512	35	1250	9.6
581	27	2.754	36	1250	5.6
582	27	2.981	37	1250	1.9
583	27	3.181	38	1250	0.3
584	27	3.35	39	1250	0.3
585	27	3.486	40	1250	0.3
586	28	2.029	33	1250	22.4
587	28	2.266	34	1250	16.2
588	28	2.512	35	1250	9
589	28	2.754	36	1250	5.3
590	28	2.981	37	1250	1.8
591	28	3.181	38	1250	0.4
592	28	3.35	39	1250	0.3
593	28	3.486	40	1250	0.3
594	29	2.029	33	1250	20.8
595	29	2.266	34	1250	14.3
596	29	2.512	35	1250	8.3
597	29	2.754	36	1250	4.4
598	29	2.981	37	1250	1.3
599	29	3.181	38	1250	0.3
600	29	3.35	39	1250	0.3
601	29	3.486	40	1250	0.3
602	30	2.029	33	1250	19
603	30	2.266	34	1250	11.9
604	30	2.512	35	1250	7.5
605	30	2.754	36	1250	3.1
606	30	2.981	37	1250	0.7
607	30	3.181	38	1250	0.3
608	30	3.35	39	1250	0.3
609	30	3.486	40	1250	0.2
610	31	2.029	33	1250	17.3
611	31	2.266	34	1250	9.9
612	31	2.512	35	1250	5.9
613	31	2.754	36	1250	2.5
614	31	2.981	37	1250	0.5
615	31	3.181	38	1250	0.3
616	31	3.35	39	1250	0.2
617	31	3.486	40	1250	0.2
618	32	2.029	33	1250	14.6
619	32	2.266	34	1250	9
620	32	2.512	35	1250	5.2
621	32	2.754	36	1250	1.6
622	32	2.981	37	1250	0.4
623	32	3.181	38	1250	0.3
624	32	3.35	39	1250	0.2
625	32	3.486	40	1250	0.1
626	33	2.029	33	1250	19.1
627	33	2.266	34	1250	12.3
628	33	2.512	35	1250	7.8
629	33	2.754	36	1250	4.1
630	33	2.981	37	1250	0.8
631	33	3.181	38	1250	0.4
632	33	3.35	39	1250	0.3
633	33	3.486	40	1250	0.2
634	34	2.029	33	1250	24.4
635	34	2.266	34	1250	20.5
636	34	2.512	35	1250	15.5
637	34	2.754	36	1250	9.1
638	34	2.981	37	1250	6.3
639	34	3.181	38	1250	3.5
640	34	3.35	39	1250	1.3
641	34	3.486	40	1250	0.6
642	35	2.029	33	1250	25
643	35	2.266	34	1250	22.2
644	35	2.512	35	1250	16.9
645	35	2.754	36	1250	10.9
646	35	2.981	37	1250	7.9
647	35	3.181	38	1250	4.9
648	35	3.35	39	1250	2.5
649	35	3.486	40	1250	1.2
650	36	2.029	33	1250	25
651	36	2.266	34	1250	21.6
652	36	2.512	35	1250	16.7
653	36	2.754	36	1250	10.5
654	36	2.981	37	1250	7.6
655	36	3.181	38	1250	4.7
656	36	3.35	39	1250	2.6
657	36	3.486	40	1250	1
658	37	2.029	33	1250	24.2
659	37	2.266	34	1250	20
660	37	2.512	35	1250	14.5
661	37	2.754	36	1250	9.3
662	37	2.981	37	1250	6.4
663	37	3.181	38	1250	3.8
664	37	3.35	39	1250	2
665	37	3.486	40	1250	0.7
666	38	2.029	33	1250	23
667	38	2.266	34	1250	18.7
668	38	2.512	35	1250	12.6
669	38	2.754	36	1250	8.6
670	38	2.981	37	1250	5.7
671	38	3.181	38	1250	3
672	38	3.35	39	1250	1.3
673	38	3.486	40	1250	0.6
674	39	2.029	33	1250	21.4
675	39	2.266	34	1250	17.3
676	39	2.512	35	1250	10.5
677	39	2.754	36	1250	7.1
678	39	2.981	37	1250	4.5
679	39	3.181	38	1250	2
680	39	3.35	39	1250	0.6
681	39	3.486	40	1250	0.5
682	40	2.029	33	1250	19.8
683	40	2.266	34	1250	14.5
684	40	2.512	35	1250	9.1
685	40	2.754	36	1250	6.2
686	40	2.981	37	1250	3.7
687	40	3.181	38	1250	1.5
688	40	3.35	39	1250	0.6
689	40	3.486	40	1250	0.4
690	41	2.029	33	1250	18.6
691	41	2.266	34	1250	12.3
692	41	2.512	35	1250	8.2
693	41	2.754	36	1250	5.6
694	41	2.981	37	1250	2.1
695	41	3.181	38	1250	0.8
696	41	3.35	39	1250	0.5
697	41	3.486	40	1250	0.3
698	42	2.029	33	1250	16.7
699	42	2.266	34	1250	11.2
700	42	2.512	35	1250	7.4
701	42	2.754	36	1250	4.6
702	42	2.981	37	1250	1.7
703	42	3.181	38	1250	0.6
704	42	3.35	39	1250	0.4
705	42	3.486	40	1250	0.2
706	43	2.029	33	1250	14.6
707	43	2.266	34	1250	9.5
708	43	2.512	35	1250	6.6
709	43	2.754	36	1250	3.5
710	43	2.981	37	1250	1.2
711	43	3.181	38	1250	0.5
712	43	3.35	39	1250	0.2
713	43	3.486	40	1250	0.2
714	44	2.029	33	1250	12.5
715	44	2.266	34	1250	8.5
716	44	2.512	35	1250	5.7
717	44	2.754	36	1250	2.5
718	44	2.981	37	1250	0.9
719	44	3.181	38	1250	0.4
720	44	3.35	39	1250	0.2
721	44	3.486	40	1250	0.2
722	45	2.029	33	1250	11.4
723	45	2.266	34	1250	7.4
724	45	2.512	35	1250	5.3
725	45	2.754	36	1250	1.8
726	45	2.981	37	1250	0.6
727	45	3.181	38	1250	0.2
728	45	3.35	39	1250	0.2
729	45	3.486	40	1250	0.2
730	46	2.029	33	1250	10.2
731	46	2.266	34	1250	6.9
732	46	2.512	35	1250	3.8
733	46	2.754	36	1250	1.2
734	46	2.981	37	1250	0.5
735	46	3.181	38	1250	0.2
736	46	3.35	39	1250	0.2
737	46	3.486	40	1250	0.2
738	47	2.029	33	1250	9.1
739	47	2.266	34	1250	6.2
740	47	2.512	35	1250	3.5
741	47	2.754	36	1250	1.1
742	47	2.981	37	1250	0.4
743	47	3.181	38	1250	0.2
744	47	3.35	39	1250	0.2
745	47	3.486	40	1250	0.2
746	48	2.029	33	1250	8.3
747	48	2.266	34	1250	5.9
748	48	2.512	35	1250	2.6
749	48	2.754	36	1250	0.8
750	48	2.981	37	1250	0.2
751	48	3.181	38	1250	0.2
752	48	3.35	39	1250	0.2
753	48	3.486	40	1250	0.1
754	2	2.029	33	1500	0
755	2	2.266	34	1500	0
756	2	2.512	35	1500	0
757	2	2.754	36	1500	0
758	2	2.981	37	1500	0
759	2	3.181	38	1500	0
760	2	3.35	39	1500	0
761	2	3.486	40	1500	0
762	3	2.029	33	1500	0
763	3	2.266	34	1500	0
764	3	2.512	35	1500	0
765	3	2.754	36	1500	0
766	3	2.981	37	1500	0
767	3	3.181	38	1500	0
768	3	3.35	39	1500	0
769	3	3.486	40	1500	0
770	4	2.029	33	1500	0
771	4	2.266	34	1500	0
772	4	2.512	35	1500	0
773	4	2.754	36	1500	0
774	4	2.981	37	1500	0
775	4	3.181	38	1500	0
776	4	3.35	39	1500	0
777	4	3.486	40	1500	0
778	5	2.029	33	1500	0
779	5	2.266	34	1500	0
780	5	2.512	35	1500	0
781	5	2.754	36	1500	0
782	5	2.981	37	1500	0
783	5	3.181	38	1500	0
784	5	3.35	39	1500	0
785	5	3.486	40	1500	0
786	6	2.029	33	1500	0
787	6	2.266	34	1500	0
788	6	2.512	35	1500	0
789	6	2.754	36	1500	0
790	6	2.981	37	1500	0
791	6	3.181	38	1500	0
792	6	3.35	39	1500	0
793	6	3.486	40	1500	0
794	7	2.029	33	1500	0
795	7	2.266	34	1500	0
796	7	2.512	35	1500	0
797	7	2.754	36	1500	0
798	7	2.981	37	1500	0
799	7	3.181	38	1500	0
800	7	3.35	39	1500	0
801	7	3.486	40	1500	0
802	8	2.029	33	1500	0
803	8	2.266	34	1500	0
804	8	2.512	35	1500	0
805	8	2.754	36	1500	0
806	8	2.981	37	1500	0
807	8	3.181	38	1500	0
808	8	3.35	39	1500	0
809	8	3.486	40	1500	0
810	9	2.029	33	1500	0
811	9	2.266	34	1500	0
812	9	2.512	35	1500	0
813	9	2.754	36	1500	0
814	9	2.981	37	1500	0
815	9	3.181	38	1500	0
816	9	3.35	39	1500	0
817	9	3.486	40	1500	0
818	10	2.029	33	1500	1.8
819	10	2.266	34	1500	0.2
820	10	2.512	35	1500	0
821	10	2.754	36	1500	0
822	10	2.981	37	1500	0
823	10	3.181	38	1500	0
824	10	3.35	39	1500	0
825	10	3.486	40	1500	0
826	11	2.029	33	1500	4.7
827	11	2.266	34	1500	0.8
828	11	2.512	35	1500	0.2
829	11	2.754	36	1500	0
830	11	2.981	37	1500	0
831	11	3.181	38	1500	0
832	11	3.35	39	1500	0
833	11	3.486	40	1500	0
834	12	2.029	33	1500	5.3
835	12	2.266	34	1500	0.9
836	12	2.512	35	1500	0.3
837	12	2.754	36	1500	0
838	12	2.981	37	1500	0
839	12	3.181	38	1500	0
840	12	3.35	39	1500	0
841	12	3.486	40	1500	0
842	13	2.029	33	1500	4.6
843	13	2.266	34	1500	0.4
844	13	2.512	35	1500	0.3
845	13	2.754	36	1500	0
846	13	2.981	37	1500	0
847	13	3.181	38	1500	0
848	13	3.35	39	1500	0
849	13	3.486	40	1500	0
850	14	2.029	33	1500	3.3
851	14	2.266	34	1500	0.3
852	14	2.512	35	1500	0.2
853	14	2.754	36	1500	0
854	14	2.981	37	1500	0
855	14	3.181	38	1500	0
856	14	3.35	39	1500	0
857	14	3.486	40	1500	0
858	15	2.029	33	1500	2
859	15	2.266	34	1500	0.3
860	15	2.512	35	1500	0.1
861	15	2.754	36	1500	0
862	15	2.981	37	1500	0
863	15	3.181	38	1500	0
864	15	3.35	39	1500	0
865	15	3.486	40	1500	0
866	16	2.029	33	1500	1.2
867	16	2.266	34	1500	0.3
868	16	2.512	35	1500	0.1
869	16	2.754	36	1500	0
870	16	2.981	37	1500	0
871	16	3.181	38	1500	0
872	16	3.35	39	1500	0
873	16	3.486	40	1500	0
874	17	2.029	33	1500	7
875	17	2.266	34	1500	1.6
876	17	2.512	35	1500	0.3
877	17	2.754	36	1500	0.1
878	17	2.981	37	1500	0
879	17	3.181	38	1500	0
880	17	3.35	39	1500	0
881	17	3.486	40	1500	0
882	18	2.029	33	1500	20.4
883	18	2.266	34	1500	13.1
884	18	2.512	35	1500	6.7
885	18	2.754	36	1500	2.5
886	18	2.981	37	1500	0.5
887	18	3.181	38	1500	0.3
888	18	3.35	39	1500	0.1
889	18	3.486	40	1500	0.1
890	19	2.029	33	1500	23.2
891	19	2.266	34	1500	17.6
892	19	2.512	35	1500	10.2
893	19	2.754	36	1500	5
894	19	2.981	37	1500	1.6
895	19	3.181	38	1500	0.3
896	19	3.35	39	1500	0.3
897	19	3.486	40	1500	0.2
898	20	2.029	33	1500	23.1
899	20	2.266	34	1500	17.4
900	20	2.512	35	1500	9.8
901	20	2.754	36	1500	5.3
902	20	2.981	37	1500	1.4
903	20	3.181	38	1500	0.3
904	20	3.35	39	1500	0.3
905	20	3.486	40	1500	0.3
906	21	2.029	33	1500	22.5
907	21	2.266	34	1500	15.7
908	21	2.512	35	1500	8.3
909	21	2.754	36	1500	4.1
910	21	2.981	37	1500	1.1
911	21	3.181	38	1500	0.3
912	21	3.35	39	1500	0.3
913	21	3.486	40	1500	0.3
914	22	2.029	33	1500	20.4
915	22	2.266	34	1500	12.6
916	22	2.512	35	1500	7.5
917	22	2.754	36	1500	3
918	22	2.981	37	1500	0.5
919	22	3.181	38	1500	0.3
920	22	3.35	39	1500	0.3
921	22	3.486	40	1500	0.1
922	23	2.029	33	1500	18.8
923	23	2.266	34	1500	10.7
924	23	2.512	35	1500	5.8
925	23	2.754	36	1500	1.9
926	23	2.981	37	1500	0.3
927	23	3.181	38	1500	0.3
928	23	3.35	39	1500	0.2
929	23	3.486	40	1500	0.1
930	24	2.029	33	1500	16.1
931	24	2.266	34	1500	9
932	24	2.512	35	1500	4.8
933	24	2.754	36	1500	1.1
934	24	2.981	37	1500	0.3
935	24	3.181	38	1500	0.3
936	24	3.35	39	1500	0.2
937	24	3.486	40	1500	0.1
938	25	2.029	33	1500	21.1
939	25	2.266	34	1500	14.8
940	25	2.512	35	1500	8.4
941	25	2.754	36	1500	4.5
942	25	2.981	37	1500	1.4
943	25	3.181	38	1500	0.3
944	25	3.35	39	1500	0.3
945	25	3.486	40	1500	0.3
946	26	2.029	33	1500	26.8
947	26	2.266	34	1500	23.2
948	26	2.512	35	1500	18.5
949	26	2.754	36	1500	12.8
950	26	2.981	37	1500	8.2
951	26	3.181	38	1500	5.6
952	26	3.35	39	1500	2.7
953	26	3.486	40	1500	1.4
954	27	2.029	33	1500	27.7
955	27	2.266	34	1500	24.7
956	27	2.512	35	1500	21.3
957	27	2.754	36	1500	16.3
958	27	2.981	37	1500	9.9
959	27	3.181	38	1500	7.4
960	27	3.35	39	1500	4.8
961	27	3.486	40	1500	2.9
962	28	2.029	33	1500	27.4
963	28	2.266	34	1500	24.7
964	28	2.512	35	1500	20.7
965	28	2.754	36	1500	15.3
966	28	2.981	37	1500	9.7
967	28	3.181	38	1500	7.2
968	28	3.35	39	1500	4.7
969	28	3.486	40	1500	2.9
970	29	2.029	33	1500	26.5
971	29	2.266	34	1500	24
972	29	2.512	35	1500	19.2
973	29	2.754	36	1500	13.2
974	29	2.981	37	1500	8.5
975	29	3.181	38	1500	5.9
976	29	3.35	39	1500	4
977	29	3.486	40	1500	2.1
978	30	2.029	33	1500	25.3
979	30	2.266	34	1500	22.4
980	30	2.512	35	1500	17.6
981	30	2.754	36	1500	11
982	30	2.981	37	1500	7.8
983	30	3.181	38	1500	5
984	30	3.35	39	1500	2.8
985	30	3.486	40	1500	1.4
986	31	2.029	33	1500	24.4
987	31	2.266	34	1500	20.6
988	31	2.512	35	1500	15
989	31	2.754	36	1500	9.4
990	31	2.981	37	1500	6.6
991	31	3.181	38	1500	3.8
992	31	3.35	39	1500	2
993	31	3.486	40	1500	0.7
994	32	2.029	33	1500	23.2
995	32	2.266	34	1500	18.9
996	32	2.512	35	1500	12.7
997	32	2.754	36	1500	8.5
998	32	2.981	37	1500	5.6
999	32	3.181	38	1500	2.8
1000	32	3.35	39	1500	1
1001	32	3.486	40	1500	0.5
1002	33	2.029	33	1500	25
1003	33	2.266	34	1500	22
1004	33	2.512	35	1500	17.3
1005	33	2.754	36	1500	11.5
1006	33	2.981	37	1500	8.3
1007	33	3.181	38	1500	5.6
1008	33	3.35	39	1500	3.6
1009	33	3.486	40	1500	2.2
1010	34	2.029	33	1500	29.5
1011	34	2.266	34	1500	26.2
1012	34	2.512	35	1500	23.5
1013	34	2.754	36	1500	19.9
1014	34	2.981	37	1500	16.1
1015	34	3.181	38	1500	11.3
1016	34	3.35	39	1500	8.6
1017	34	3.486	40	1500	7.8
1018	35	2.029	33	1500	33.7
1019	35	2.266	34	1500	27.2
1020	35	2.512	35	1500	24.7
1021	35	2.754	36	1500	21.5
1022	35	2.981	37	1500	17.6
1023	35	3.181	38	1500	13.7
1024	35	3.35	39	1500	10.5
1025	35	3.486	40	1500	8.5
1026	36	2.029	33	1500	32.9
1027	36	2.266	34	1500	26.6
1028	36	2.512	35	1500	24.3
1029	36	2.754	36	1500	20.9
1030	36	2.981	37	1500	17.1
1031	36	3.181	38	1500	12.7
1032	36	3.35	39	1500	9.7
1033	36	3.486	40	1500	8.3
1034	37	2.029	33	1500	31.2
1035	37	2.266	34	1500	25.5
1036	37	2.512	35	1500	23.5
1037	37	2.754	36	1500	19.6
1038	37	2.981	37	1500	15.7
1039	37	3.181	38	1500	11
1040	37	3.35	39	1500	9.1
1041	37	3.486	40	1500	7.1
1042	38	2.029	33	1500	29.2
1043	38	2.266	34	1500	25
1044	38	2.512	35	1500	21.7
1045	38	2.754	36	1500	18.1
1046	38	2.981	37	1500	13.2
1047	38	3.181	38	1500	9.4
1048	38	3.35	39	1500	7.6
1049	38	3.486	40	1500	6.4
1050	39	2.029	33	1500	27.7
1051	39	2.266	34	1500	23.7
1052	39	2.512	35	1500	20.1
1053	39	2.754	36	1500	16
1054	39	2.981	37	1500	11.2
1055	39	3.181	38	1500	8.7
1056	39	3.35	39	1500	6.4
1057	39	3.486	40	1500	5.7
1058	40	2.029	33	1500	26.5
1059	40	2.266	34	1500	22.2
1060	40	2.512	35	1500	18.8
1061	40	2.754	36	1500	13.5
1062	40	2.981	37	1500	9.6
1063	40	3.181	38	1500	7.5
1064	40	3.35	39	1500	6.1
1065	40	3.486	40	1500	4.7
1066	41	2.029	33	1500	24.8
1067	41	2.266	34	1500	20.6
1068	41	2.512	35	1500	17
1069	41	2.754	36	1500	12
1070	41	2.981	37	1500	8.4
1071	41	3.181	38	1500	6.4
1072	41	3.35	39	1500	5.2
1073	41	3.486	40	1500	3.6
1074	42	2.029	33	1500	23.1
1075	42	2.266	34	1500	19.6
1076	42	2.512	35	1500	14.9
1077	42	2.754	36	1500	10.3
1078	42	2.981	37	1500	7.6
1079	42	3.181	38	1500	5.9
1080	42	3.35	39	1500	4.2
1081	42	3.486	40	1500	2.3
1082	43	2.029	33	1500	21.6
1083	43	2.266	34	1500	18
1084	43	2.512	35	1500	12.6
1085	43	2.754	36	1500	8.9
1086	43	2.981	37	1500	6.7
1087	43	3.181	38	1500	5.3
1088	43	3.35	39	1500	2.7
1089	43	3.486	40	1500	1.8
1090	44	2.029	33	1500	20
1091	44	2.266	34	1500	16.5
1092	44	2.512	35	1500	11.8
1093	44	2.754	36	1500	7.9
1094	44	2.981	37	1500	6.1
1095	44	3.181	38	1500	4
1096	44	3.35	39	1500	2.1
1097	44	3.486	40	1500	1.2
1098	45	2.029	33	1500	19
1099	45	2.266	34	1500	13.7
1100	45	2.512	35	1500	10.2
1101	45	2.754	36	1500	7.2
1102	45	2.981	37	1500	5.6
1103	45	3.181	38	1500	3.1
1104	45	3.35	39	1500	1.6
1105	45	3.486	40	1500	1
1106	46	2.029	33	1500	17.8
1107	46	2.266	34	1500	12.6
1108	46	2.512	35	1500	9.2
1109	46	2.754	36	1500	6.6
1110	46	2.981	37	1500	4.2
1111	46	3.181	38	1500	2.1
1112	46	3.35	39	1500	1.2
1113	46	3.486	40	1500	0.6
1114	47	2.029	33	1500	16.1
1115	47	2.266	34	1500	11.3
1116	47	2.512	35	1500	8.2
1117	47	2.754	36	1500	6.1
1118	47	2.981	37	1500	3.7
1119	47	3.181	38	1500	1.5
1120	47	3.35	39	1500	0.9
1121	47	3.486	40	1500	0.6
1122	48	2.029	33	1500	13.8
1123	48	2.266	34	1500	10.3
1124	48	2.512	35	1500	7.4
1125	48	2.754	36	1500	5.6
1126	48	2.981	37	1500	2.7
1127	48	3.181	38	1500	1.2
1128	48	3.35	39	1500	0.7
1129	48	3.486	40	1500	0.4
1130	2	2.029	33	1750	0
1131	2	2.266	34	1750	0
1132	2	2.512	35	1750	0
1133	2	2.754	36	1750	0
1134	2	2.981	37	1750	0
1135	2	3.181	38	1750	0
1136	2	3.35	39	1750	0
1137	2	3.486	40	1750	0
1138	3	2.029	33	1750	0
1139	3	2.266	34	1750	0
1140	3	2.512	35	1750	0
1141	3	2.754	36	1750	0
1142	3	2.981	37	1750	0
1143	3	3.181	38	1750	0
1144	3	3.35	39	1750	0
1145	3	3.486	40	1750	0
1146	4	2.029	33	1750	0
1147	4	2.266	34	1750	0
1148	4	2.512	35	1750	0
1149	4	2.754	36	1750	0
1150	4	2.981	37	1750	0
1151	4	3.181	38	1750	0
1152	4	3.35	39	1750	0
1153	4	3.486	40	1750	0
1154	5	2.029	33	1750	0
1155	5	2.266	34	1750	0
1156	5	2.512	35	1750	0
1157	5	2.754	36	1750	0
1158	5	2.981	37	1750	0
1159	5	3.181	38	1750	0
1160	5	3.35	39	1750	0
1161	5	3.486	40	1750	0
1162	6	2.029	33	1750	0
1163	6	2.266	34	1750	0
1164	6	2.512	35	1750	0
1165	6	2.754	36	1750	0
1166	6	2.981	37	1750	0
1167	6	3.181	38	1750	0
1168	6	3.35	39	1750	0
1169	6	3.486	40	1750	0
1170	7	2.029	33	1750	0
1171	7	2.266	34	1750	0
1172	7	2.512	35	1750	0
1173	7	2.754	36	1750	0
1174	7	2.981	37	1750	0
1175	7	3.181	38	1750	0
1176	7	3.35	39	1750	0
1177	7	3.486	40	1750	0
1178	8	2.029	33	1750	0
1179	8	2.266	34	1750	0
1180	8	2.512	35	1750	0
1181	8	2.754	36	1750	0
1182	8	2.981	37	1750	0
1183	8	3.181	38	1750	0
1184	8	3.35	39	1750	0
1185	8	3.486	40	1750	0
1186	9	2.029	33	1750	0
1187	9	2.266	34	1750	0
1188	9	2.512	35	1750	0
1189	9	2.754	36	1750	0
1190	9	2.981	37	1750	0
1191	9	3.181	38	1750	0
1192	9	3.35	39	1750	0
1193	9	3.486	40	1750	0
1194	10	2.029	33	1750	3.9
1195	10	2.266	34	1750	0.7
1196	10	2.512	35	1750	0.2
1197	10	2.754	36	1750	0
1198	10	2.981	37	1750	0
1199	10	3.181	38	1750	0
1200	10	3.35	39	1750	0
1201	10	3.486	40	1750	0
1202	11	2.029	33	1750	14.1
1203	11	2.266	34	1750	6
1204	11	2.512	35	1750	2
1205	11	2.754	36	1750	0.3
1206	11	2.981	37	1750	0.1
1207	11	3.181	38	1750	0
1208	11	3.35	39	1750	0
1209	11	3.486	40	1750	0
1210	12	2.029	33	1750	15.5
1211	12	2.266	34	1750	7.7
1212	12	2.512	35	1750	2.9
1213	12	2.754	36	1750	0.3
1214	12	2.981	37	1750	0.2
1215	12	3.181	38	1750	0
1216	12	3.35	39	1750	0
1217	12	3.486	40	1750	0
1218	13	2.029	33	1750	14.5
1219	13	2.266	34	1750	6.9
1220	13	2.512	35	1750	2.1
1221	13	2.754	36	1750	0.3
1222	13	2.981	37	1750	0.2
1223	13	3.181	38	1750	0
1224	13	3.35	39	1750	0
1225	13	3.486	40	1750	0
1226	14	2.029	33	1750	13.1
1227	14	2.266	34	1750	6
1228	14	2.512	35	1750	1.2
1229	14	2.754	36	1750	0.3
1230	14	2.981	37	1750	0.1
1231	14	3.181	38	1750	0
1232	14	3.35	39	1750	0
1233	14	3.486	40	1750	0
1234	15	2.029	33	1750	10.7
1235	15	2.266	34	1750	4.1
1236	15	2.512	35	1750	0.4
1237	15	2.754	36	1750	0.3
1238	15	2.981	37	1750	0.1
1239	15	3.181	38	1750	0
1240	15	3.35	39	1750	0
1241	15	3.486	40	1750	0
1242	16	2.029	33	1750	8.3
1243	16	2.266	34	1750	2.9
1244	16	2.512	35	1750	0.3
1245	16	2.754	36	1750	0.3
1246	16	2.981	37	1750	0.1
1247	16	3.181	38	1750	0
1248	16	3.35	39	1750	0
1249	16	3.486	40	1750	0
1250	17	2.029	33	1750	14.5
1251	17	2.266	34	1750	7.6
1252	17	2.512	35	1750	2.6
1253	17	2.754	36	1750	0.3
1254	17	2.981	37	1750	0.3
1255	17	3.181	38	1750	0.1
1256	17	3.35	39	1750	0
1257	17	3.486	40	1750	0
1258	18	2.029	33	1750	24.4
1259	18	2.266	34	1750	20.1
1260	18	2.512	35	1750	12.7
1261	18	2.754	36	1750	6.9
1262	18	2.981	37	1750	3.5
1263	18	3.181	38	1750	0.9
1264	18	3.35	39	1750	0.3
1265	18	3.486	40	1750	0.3
1266	19	2.029	33	1750	28.4
1267	19	2.266	34	1750	24.3
1268	19	2.512	35	1750	19.7
1269	19	2.754	36	1750	13.9
1270	19	2.981	37	1750	8.3
1271	19	3.181	38	1750	4.9
1272	19	3.35	39	1750	2.5
1273	19	3.486	40	1750	1.2
1274	20	2.029	33	1750	28.3
1275	20	2.266	34	1750	24.6
1276	20	2.512	35	1750	20.9
1277	20	2.754	36	1750	14.4
1278	20	2.981	37	1750	8.8
1279	20	3.181	38	1750	5.9
1280	20	3.35	39	1750	3.1
1281	20	3.486	40	1750	1.2
1282	21	2.029	33	1750	27.5
1283	21	2.266	34	1750	24.3
1284	21	2.512	35	1750	19.6
1285	21	2.754	36	1750	12.9
1286	21	2.981	37	1750	7.9
1287	21	3.181	38	1750	4.8
1288	21	3.35	39	1750	2.6
1289	21	3.486	40	1750	1.1
1290	22	2.029	33	1750	26.3
1291	22	2.266	34	1750	23.2
1292	22	2.512	35	1750	17.3
1293	22	2.754	36	1750	11.1
1294	22	2.981	37	1750	7.1
1295	22	3.181	38	1750	3.7
1296	22	3.35	39	1750	1.7
1297	22	3.486	40	1750	0.5
1298	23	2.029	33	1750	25
1299	23	2.266	34	1750	21.2
1300	23	2.512	35	1750	14.9
1301	23	2.754	36	1750	9
1302	23	2.981	37	1750	5.2
1303	23	3.181	38	1750	2.4
1304	23	3.35	39	1750	0.8
1305	23	3.486	40	1750	0.3
1306	24	2.029	33	1750	24
1307	24	2.266	34	1750	19
1308	24	2.512	35	1750	11.8
1309	24	2.754	36	1750	7.8
1310	24	2.981	37	1750	4
1311	24	3.181	38	1750	1.6
1312	24	3.35	39	1750	0.4
1313	24	3.486	40	1750	0.3
1314	25	2.029	33	1750	25.2
1315	25	2.266	34	1750	22.2
1316	25	2.512	35	1750	16.8
1317	25	2.754	36	1750	10.5
1318	25	2.981	37	1750	7.3
1319	25	3.181	38	1750	4.1
1320	25	3.35	39	1750	1.9
1321	25	3.486	40	1750	0.8
1322	26	2.029	33	1750	30.1
1323	26	2.266	34	1750	26.6
1324	26	2.512	35	1750	23.4
1325	26	2.754	36	1750	19.7
1326	26	2.981	37	1750	15.4
1327	26	3.181	38	1750	10.4
1328	26	3.35	39	1750	8
1329	26	3.486	40	1750	6.6
1330	27	2.029	33	1750	35.2
1331	27	2.266	34	1750	28.9
1332	27	2.512	35	1750	25.9
1333	27	2.754	36	1750	23.1
1334	27	2.981	37	1750	19.7
1335	27	3.181	38	1750	16.5
1336	27	3.35	39	1750	12.3
1337	27	3.486	40	1750	9.6
1338	28	2.029	33	1750	36.2
1339	28	2.266	34	1750	29
1340	28	2.512	35	1750	25.9
1341	28	2.754	36	1750	23.4
1342	28	2.981	37	1750	20
1343	28	3.181	38	1750	16.2
1344	28	3.35	39	1750	12.2
1345	28	3.486	40	1750	9.6
1346	29	2.029	33	1750	34.2
1347	29	2.266	34	1750	28.1
1348	29	2.512	35	1750	25.2
1349	29	2.754	36	1750	22.9
1350	29	2.981	37	1750	18.9
1351	29	3.181	38	1750	14.4
1352	29	3.35	39	1750	10.9
1353	29	3.486	40	1750	8.7
1354	30	2.029	33	1750	31.7
1355	30	2.266	34	1750	26.6
1356	30	2.512	35	1750	24.3
1357	30	2.754	36	1750	20.9
1358	30	2.981	37	1750	17.1
1359	30	3.181	38	1750	12.1
1360	30	3.35	39	1750	9.4
1361	30	3.486	40	1750	8
1362	31	2.029	33	1750	29.3
1363	31	2.266	34	1750	25.5
1364	31	2.512	35	1750	23.2
1365	31	2.754	36	1750	19.4
1366	31	2.981	37	1750	14.3
1367	31	3.181	38	1750	10.3
1368	31	3.35	39	1750	8.4
1369	31	3.486	40	1750	6.6
1370	32	2.029	33	1750	27.6
1371	32	2.266	34	1750	24.8
1372	32	2.512	35	1750	21.4
1373	32	2.754	36	1750	17.5
1374	32	2.981	37	1750	12
1375	32	3.181	38	1750	9.1
1376	32	3.35	39	1750	6.8
1377	32	3.486	40	1750	5.7
1378	33	2.029	33	1750	30.7
1379	33	2.266	34	1750	25.3
1380	33	2.512	35	1750	23.3
1381	33	2.754	36	1750	19.6
1382	33	2.981	37	1750	15.9
1383	33	3.181	38	1750	11.1
1384	33	3.35	39	1750	9
1385	33	3.486	40	1750	7.4
1386	34	2.029	33	1750	43.3
1387	34	2.266	34	1750	30.2
1388	34	2.512	35	1750	26.4
1389	34	2.754	36	1750	24
1390	34	2.981	37	1750	21.3
1391	34	3.181	38	1750	18.8
1392	34	3.35	39	1750	16.2
1393	34	3.486	40	1750	13.2
1394	35	2.029	33	1750	50
1395	35	2.266	34	1750	38.1
1396	35	2.512	35	1750	28.3
1397	35	2.754	36	1750	25.8
1398	35	2.981	37	1750	23.7
1399	35	3.181	38	1750	21.7
1400	35	3.35	39	1750	19.2
1401	35	3.486	40	1750	17
1402	36	2.029	33	1750	50.4
1403	36	2.266	34	1750	38.5
1404	36	2.512	35	1750	28.4
1405	36	2.754	36	1750	25.6
1406	36	2.981	37	1750	23.8
1407	36	3.181	38	1750	21.5
1408	36	3.35	39	1750	19.3
1409	36	3.486	40	1750	17.1
1410	37	2.029	33	1750	48.2
1411	37	2.266	34	1750	36.4
1412	37	2.512	35	1750	27.4
1413	37	2.754	36	1750	25.1
1414	37	2.981	37	1750	23.2
1415	37	3.181	38	1750	20.3
1416	37	3.35	39	1750	18.2
1417	37	3.486	40	1750	16.1
1418	38	2.029	33	1750	45.6
1419	38	2.266	34	1750	33.9
1420	38	2.512	35	1750	26.5
1421	38	2.754	36	1750	24.2
1422	38	2.981	37	1750	21.5
1423	38	3.181	38	1750	19.2
1424	38	3.35	39	1750	16.6
1425	38	3.486	40	1750	13.8
1426	39	2.029	33	1750	42.2
1427	39	2.266	34	1750	31.5
1428	39	2.512	35	1750	25.5
1429	39	2.754	36	1750	22.9
1430	39	2.981	37	1750	20.1
1431	39	3.181	38	1750	17.5
1432	39	3.35	39	1750	14.1
1433	39	3.486	40	1750	11.8
1434	40	2.029	33	1750	39.2
1435	40	2.266	34	1750	29.1
1436	40	2.512	35	1750	24.5
1437	40	2.754	36	1750	21.2
1438	40	2.981	37	1750	18.4
1439	40	3.181	38	1750	15
1440	40	3.35	39	1750	12
1441	40	3.486	40	1750	9.9
1442	41	2.029	33	1750	37.5
1443	41	2.266	34	1750	27.5
1444	41	2.512	35	1750	22.8
1445	41	2.754	36	1750	19.7
1446	41	2.981	37	1750	16.7
1447	41	3.181	38	1750	12.8
1448	41	3.35	39	1750	10.5
1449	41	3.486	40	1750	8.4
1450	42	2.029	33	1750	35.3
1451	42	2.266	34	1750	26
1452	42	2.512	35	1750	21.3
1453	42	2.754	36	1750	18.5
1454	42	2.981	37	1750	14.4
1455	42	3.181	38	1750	11.3
1456	42	3.35	39	1750	8.7
1457	42	3.486	40	1750	7.7
1458	43	2.029	33	1750	32.9
1459	43	2.266	34	1750	24.3
1460	43	2.512	35	1750	20
1461	43	2.754	36	1750	17
1462	43	2.981	37	1750	12.3
1463	43	3.181	38	1750	9.5
1464	43	3.35	39	1750	7.9
1465	43	3.486	40	1750	6.8
1466	44	2.029	33	1750	30.5
1467	44	2.266	34	1750	22.7
1468	44	2.512	35	1750	19
1469	44	2.754	36	1750	14.6
1470	44	2.981	37	1750	11.2
1471	44	3.181	38	1750	8.6
1472	44	3.35	39	1750	7.1
1473	44	3.486	40	1750	6.2
1474	45	2.029	33	1750	28
1475	45	2.266	34	1750	20.6
1476	45	2.512	35	1750	17.4
1477	45	2.754	36	1750	12.7
1478	45	2.981	37	1750	9.5
1479	45	3.181	38	1750	7.5
1480	45	3.35	39	1750	6.6
1481	45	3.486	40	1750	5.7
1482	46	2.029	33	1750	26.5
1483	46	2.266	34	1750	19.6
1484	46	2.512	35	1750	15.4
1485	46	2.754	36	1750	11.5
1486	46	2.981	37	1750	8.8
1487	46	3.181	38	1750	7
1488	46	3.35	39	1750	5.8
1489	46	3.486	40	1750	4.6
1490	47	2.029	33	1750	24
1491	47	2.266	34	1750	18.2
1492	47	2.512	35	1750	13.5
1493	47	2.754	36	1750	10.4
1494	47	2.981	37	1750	7.9
1495	47	3.181	38	1750	6.4
1496	47	3.35	39	1750	5.4
1497	47	3.486	40	1750	3.8
1498	48	2.029	33	1750	22.6
1499	48	2.266	34	1750	16.9
1500	48	2.512	35	1750	12.2
1501	48	2.754	36	1750	9.4
1502	48	2.981	37	1750	7.1
1503	48	3.181	38	1750	5.9
1504	48	3.35	39	1750	4
1505	48	3.486	40	1750	2.9
1506	2	2.029	33	2000	0
1507	2	2.266	34	2000	0
1508	2	2.512	35	2000	0
1509	2	2.754	36	2000	0
1510	2	2.981	37	2000	0
1511	2	3.181	38	2000	0
1512	2	3.35	39	2000	0
1513	2	3.486	40	2000	0
1514	3	2.029	33	2000	0
1515	3	2.266	34	2000	0
1516	3	2.512	35	2000	0
1517	3	2.754	36	2000	0
1518	3	2.981	37	2000	0
1519	3	3.181	38	2000	0
1520	3	3.35	39	2000	0
1521	3	3.486	40	2000	0
1522	4	2.029	33	2000	0
1523	4	2.266	34	2000	0
1524	4	2.512	35	2000	0
1525	4	2.754	36	2000	0
1526	4	2.981	37	2000	0
1527	4	3.181	38	2000	0
1528	4	3.35	39	2000	0
1529	4	3.486	40	2000	0
1530	5	2.029	33	2000	0
1531	5	2.266	34	2000	0
1532	5	2.512	35	2000	0
1533	5	2.754	36	2000	0
1534	5	2.981	37	2000	0
1535	5	3.181	38	2000	0
1536	5	3.35	39	2000	0
1537	5	3.486	40	2000	0
1538	6	2.029	33	2000	0
1539	6	2.266	34	2000	0
1540	6	2.512	35	2000	0
1541	6	2.754	36	2000	0
1542	6	2.981	37	2000	0
1543	6	3.181	38	2000	0
1544	6	3.35	39	2000	0
1545	6	3.486	40	2000	0
1546	7	2.029	33	2000	0
1547	7	2.266	34	2000	0
1548	7	2.512	35	2000	0
1549	7	2.754	36	2000	0
1550	7	2.981	37	2000	0
1551	7	3.181	38	2000	0
1552	7	3.35	39	2000	0
1553	7	3.486	40	2000	0
1554	8	2.029	33	2000	0
1555	8	2.266	34	2000	0
1556	8	2.512	35	2000	0
1557	8	2.754	36	2000	0
1558	8	2.981	37	2000	0
1559	8	3.181	38	2000	0
1560	8	3.35	39	2000	0
1561	8	3.486	40	2000	0
1562	9	2.029	33	2000	0.2
1563	9	2.266	34	2000	0
1564	9	2.512	35	2000	0
1565	9	2.754	36	2000	0
1566	9	2.981	37	2000	0
1567	9	3.181	38	2000	0
1568	9	3.35	39	2000	0
1569	9	3.486	40	2000	0
1570	10	2.029	33	2000	12.8
1571	10	2.266	34	2000	5
1572	10	2.512	35	2000	1.7
1573	10	2.754	36	2000	0.2
1574	10	2.981	37	2000	0
1575	10	3.181	38	2000	0
1576	10	3.35	39	2000	0
1577	10	3.486	40	2000	0
1578	11	2.029	33	2000	22.1
1579	11	2.266	34	2000	15.4
1580	11	2.512	35	2000	8.5
1581	11	2.754	36	2000	3.3
1582	11	2.981	37	2000	0.8
1583	11	3.181	38	2000	0.2
1584	11	3.35	39	2000	0.2
1585	11	3.486	40	2000	0
1586	12	2.029	33	2000	23.2
1587	12	2.266	34	2000	18
1588	12	2.512	35	2000	10.5
1589	12	2.754	36	2000	4.3
1590	12	2.981	37	2000	1.1
1591	12	3.181	38	2000	0.3
1592	12	3.35	39	2000	0.2
1593	12	3.486	40	2000	0.2
1594	13	2.029	33	2000	23.2
1595	13	2.266	34	2000	16.5
1596	13	2.512	35	2000	9.1
1597	13	2.754	36	2000	4
1598	13	2.981	37	2000	0.9
1599	13	3.181	38	2000	0.3
1600	13	3.35	39	2000	0.3
1601	13	3.486	40	2000	0.1
1602	14	2.029	33	2000	21.8
1603	14	2.266	34	2000	14.3
1604	14	2.512	35	2000	7.5
1605	14	2.754	36	2000	2.9
1606	14	2.981	37	2000	0.3
1607	14	3.181	38	2000	0.3
1608	14	3.35	39	2000	0.2
1609	14	3.486	40	2000	0.1
1610	15	2.029	33	2000	19.8
1611	15	2.266	34	2000	12.3
1612	15	2.512	35	2000	6.1
1613	15	2.754	36	2000	1.8
1614	15	2.981	37	2000	0.3
1615	15	3.181	38	2000	0.3
1616	15	3.35	39	2000	0.1
1617	15	3.486	40	2000	0.1
1618	16	2.029	33	2000	17.6
1619	16	2.266	34	2000	9.7
1620	16	2.512	35	2000	4.4
1621	16	2.754	36	2000	0.9
1622	16	2.981	37	2000	0.3
1623	16	3.181	38	2000	0.3
1624	16	3.35	39	2000	0.1
1625	16	3.486	40	2000	0.1
1626	17	2.029	33	2000	22.7
1627	17	2.266	34	2000	16.6
1628	17	2.512	35	2000	9
1629	17	2.754	36	2000	4.5
1630	17	2.981	37	2000	1.2
1631	17	3.181	38	2000	0.3
1632	17	3.35	39	2000	0.3
1633	17	3.486	40	2000	0.3
1634	18	2.029	33	2000	29.3
1635	18	2.266	34	2000	25.1
1636	18	2.512	35	2000	21.2
1637	18	2.754	36	2000	16.3
1638	18	2.981	37	2000	10.4
1639	18	3.181	38	2000	6.7
1640	18	3.35	39	2000	4.3
1641	18	3.486	40	2000	2.3
1642	19	2.029	33	2000	33.8
1643	19	2.266	34	2000	29
1644	19	2.512	35	2000	25.2
1645	19	2.754	36	2000	21.6
1646	19	2.981	37	2000	17.7
1647	19	3.181	38	2000	12.7
1648	19	3.35	39	2000	9.4
1649	19	3.486	40	2000	6.9
1650	20	2.029	33	2000	34
1651	20	2.266	34	2000	29.3
1652	20	2.512	35	2000	25.7
1653	20	2.754	36	2000	22.6
1654	20	2.981	37	2000	18
1655	20	3.181	38	2000	13.8
1656	20	3.35	39	2000	9.9
1657	20	3.486	40	2000	7.6
1658	21	2.029	33	2000	32.6
1659	21	2.266	34	2000	28.1
1660	21	2.512	35	2000	25.1
1661	21	2.754	36	2000	21.8
1662	21	2.981	37	2000	16.8
1663	21	3.181	38	2000	12.2
1664	21	3.35	39	2000	8.6
1665	21	3.486	40	2000	7.1
1666	22	2.029	33	2000	30.5
1667	22	2.266	34	2000	27.1
1668	22	2.512	35	2000	24
1669	22	2.754	36	2000	20
1670	22	2.981	37	2000	14.8
1671	22	3.181	38	2000	10.1
1672	22	3.35	39	2000	7.8
1673	22	3.486	40	2000	5.9
1674	23	2.029	33	2000	28.7
1675	23	2.266	34	2000	25.4
1676	23	2.512	35	2000	22.9
1677	23	2.754	36	2000	18.2
1678	23	2.981	37	2000	12
1679	23	3.181	38	2000	8.5
1680	23	3.35	39	2000	6.4
1681	23	3.486	40	2000	4.6
1682	24	2.029	33	2000	27.5
1683	24	2.266	34	2000	24.8
1684	24	2.512	35	2000	20.8
1685	24	2.754	36	2000	15.2
1686	24	2.981	37	2000	10
1687	24	3.181	38	2000	7.5
1688	24	3.35	39	2000	5.1
1689	24	3.486	40	2000	3
1690	25	2.029	33	2000	28.9
1691	25	2.266	34	2000	25.9
1692	25	2.512	35	2000	23.2
1693	25	2.754	36	2000	19.1
1694	25	2.981	37	2000	14
1695	25	3.181	38	2000	10
1696	25	3.35	39	2000	8.1
1697	25	3.486	40	2000	5.9
1698	26	2.029	33	2000	42.1
1699	26	2.266	34	2000	31.2
1700	26	2.512	35	2000	27.5
1701	26	2.754	36	2000	24.7
1702	26	2.981	37	2000	22.5
1703	26	3.181	38	2000	18.7
1704	26	3.35	39	2000	16.7
1705	26	3.486	40	2000	13.4
1706	27	2.029	33	2000	50.8
1707	27	2.266	34	2000	37.3
1708	27	2.512	35	2000	30.5
1709	27	2.754	36	2000	27.3
1710	27	2.981	37	2000	24.8
1711	27	3.181	38	2000	23.1
1712	27	3.35	39	2000	20.7
1713	27	3.486	40	2000	18.6
1714	28	2.029	33	2000	51.3
1715	28	2.266	34	2000	39
1716	28	2.512	35	2000	30.5
1717	28	2.754	36	2000	27.2
1718	28	2.981	37	2000	24.8
1719	28	3.181	38	2000	23.1
1720	28	3.35	39	2000	21
1721	28	3.486	40	2000	18.9
1722	29	2.029	33	2000	49.8
1723	29	2.266	34	2000	37.3
1724	29	2.512	35	2000	28.9
1725	29	2.754	36	2000	26.5
1726	29	2.981	37	2000	24.5
1727	29	3.181	38	2000	22.2
1728	29	3.35	39	2000	19.4
1729	29	3.486	40	2000	17.6
1730	30	2.029	33	2000	46.7
1731	30	2.266	34	2000	34
1732	30	2.512	35	2000	27.9
1733	30	2.754	36	2000	25.2
1734	30	2.981	37	2000	23.4
1735	30	3.181	38	2000	20.6
1736	30	3.35	39	2000	18
1737	30	3.486	40	2000	15.6
1738	31	2.029	33	2000	43.6
1739	31	2.266	34	2000	31.2
1740	31	2.512	35	2000	26.4
1741	31	2.754	36	2000	24.3
1742	31	2.981	37	2000	21.5
1743	31	3.181	38	2000	19
1744	31	3.35	39	2000	16.1
1745	31	3.486	40	2000	12.7
1746	32	2.029	33	2000	40.1
1747	32	2.266	34	2000	29.5
1748	32	2.512	35	2000	25.2
1749	32	2.754	36	2000	23
1750	32	2.981	37	2000	20
1751	32	3.181	38	2000	16.9
1752	32	3.35	39	2000	13.4
1753	32	3.486	40	2000	10.9
1754	33	2.029	33	2000	44.8
1755	33	2.266	34	2000	32
1756	33	2.512	35	2000	26.4
1757	33	2.754	36	2000	24.3
1758	33	2.981	37	2000	21.6
1759	33	3.181	38	2000	19.1
1760	33	3.35	39	2000	16.6
1761	33	3.486	40	2000	13.8
1762	34	2.029	33	2000	56
1763	34	2.266	34	2000	45.6
1764	34	2.512	35	2000	33.7
1765	34	2.754	36	2000	27.5
1766	34	2.981	37	2000	25.1
1767	34	3.181	38	2000	23.7
1768	34	3.35	39	2000	22.4
1769	34	3.486	40	2000	20.5
1770	35	2.029	33	2000	60
1771	35	2.266	34	2000	52.1
1772	35	2.512	35	2000	41.5
1773	35	2.754	36	2000	30.5
1774	35	2.981	37	2000	27.3
1775	35	3.181	38	2000	25.4
1776	35	3.35	39	2000	24.6
1777	35	3.486	40	2000	23.4
1778	36	2.029	33	2000	59.7
1779	36	2.266	34	2000	52.3
1780	36	2.512	35	2000	41.8
1781	36	2.754	36	2000	31.3
1782	36	2.981	37	2000	27.1
1783	36	3.181	38	2000	25.1
1784	36	3.35	39	2000	24.4
1785	36	3.486	40	2000	23.4
1786	37	2.029	33	2000	58.2
1787	37	2.266	34	2000	51.3
1788	37	2.512	35	2000	39.7
1789	37	2.754	36	2000	30.3
1790	37	2.981	37	2000	26.4
1791	37	3.181	38	2000	25
1792	37	3.35	39	2000	23.8
1793	37	3.486	40	2000	22.1
1794	38	2.029	33	2000	57.3
1795	38	2.266	34	2000	47.5
1796	38	2.512	35	2000	37.7
1797	38	2.754	36	2000	28.3
1798	38	2.981	37	2000	25.3
1799	38	3.181	38	2000	24
1800	38	3.35	39	2000	22.2
1801	38	3.486	40	2000	20.4
1802	39	2.029	33	2000	54.6
1803	39	2.266	34	2000	44.4
1804	39	2.512	35	2000	34.9
1805	39	2.754	36	2000	27.2
1806	39	2.981	37	2000	24.6
1807	39	3.181	38	2000	22.6
1808	39	3.35	39	2000	20.3
1809	39	3.486	40	2000	19.2
1810	40	2.029	33	2000	51.5
1811	40	2.266	34	2000	41.5
1812	40	2.512	35	2000	32.5
1813	40	2.754	36	2000	25.7
1814	40	2.981	37	2000	22.9
1815	40	3.181	38	2000	20.7
1816	40	3.35	39	2000	19.3
1817	40	3.486	40	2000	17.6
1818	41	2.029	33	2000	47.5
1819	41	2.266	34	2000	39.3
1820	41	2.512	35	2000	29.8
1821	41	2.754	36	2000	24.3
1822	41	2.981	37	2000	21.4
1823	41	3.181	38	2000	19.6
1824	41	3.35	39	2000	17.5
1825	41	3.486	40	2000	15.4
1826	42	2.029	33	2000	44.6
1827	42	2.266	34	2000	37.3
1828	42	2.512	35	2000	28.1
1829	42	2.754	36	2000	22.7
1830	42	2.981	37	2000	20
1831	42	3.181	38	2000	18
1832	42	3.35	39	2000	15.5
1833	42	3.486	40	2000	12.9
1834	43	2.029	33	2000	42.9
1835	43	2.266	34	2000	35.3
1836	43	2.512	35	2000	26
1837	43	2.754	36	2000	21.2
1838	43	2.981	37	2000	18.8
1839	43	3.181	38	2000	16.1
1840	43	3.35	39	2000	13.1
1841	43	3.486	40	2000	11.7
1842	44	2.029	33	2000	41
1843	44	2.266	34	2000	32.9
1844	44	2.512	35	2000	24.2
1845	44	2.754	36	2000	19.9
1846	44	2.981	37	2000	17.4
1847	44	3.181	38	2000	13.7
1848	44	3.35	39	2000	12
1849	44	3.486	40	2000	9.8
1850	45	2.029	33	2000	39.2
1851	45	2.266	34	2000	30.3
1852	45	2.512	35	2000	22.8
1853	45	2.754	36	2000	18.8
1854	45	2.981	37	2000	15.3
1855	45	3.181	38	2000	12.3
1856	45	3.35	39	2000	10.4
1857	45	3.486	40	2000	9.1
1858	46	2.029	33	2000	37.2
1859	46	2.266	34	2000	27.9
1860	46	2.512	35	2000	21.2
1861	46	2.754	36	2000	17.5
1862	46	2.981	37	2000	13.4
1863	46	3.181	38	2000	11.1
1864	46	3.35	39	2000	9.3
1865	46	3.486	40	2000	7.9
1866	47	2.029	33	2000	35.4
1867	47	2.266	34	2000	25.8
1868	47	2.512	35	2000	20
1869	47	2.754	36	2000	15.5
1870	47	2.981	37	2000	12
1871	47	3.181	38	2000	10.1
1872	47	3.35	39	2000	8.3
1873	47	3.486	40	2000	7.2
1874	48	2.029	33	2000	32.5
1875	48	2.266	34	2000	23.9
1876	48	2.512	35	2000	18.3
1877	48	2.754	36	2000	13.8
1878	48	2.981	37	2000	10.8
1879	48	3.181	38	2000	9.1
1880	48	3.35	39	2000	7.6
1881	48	3.486	40	2000	6.6
1882	2	2.029	33	8000	0
1883	2	2.266	34	8000	0
1884	2	2.512	35	8000	0
1885	2	2.754	36	8000	0
1886	2	2.981	37	8000	0
1887	2	3.181	38	8000	0
1888	2	3.35	39	8000	0
1889	2	3.486	40	8000	0
1890	3	2.029	33	8000	0
1891	3	2.266	34	8000	0
1892	3	2.512	35	8000	0
1893	3	2.754	36	8000	0
1894	3	2.981	37	8000	0
1895	3	3.181	38	8000	0
1896	3	3.35	39	8000	0
1897	3	3.486	40	8000	0
1898	4	2.029	33	8000	0
1899	4	2.266	34	8000	0
1900	4	2.512	35	8000	0
1901	4	2.754	36	8000	0
1902	4	2.981	37	8000	0
1903	4	3.181	38	8000	0
1904	4	3.35	39	8000	0
1905	4	3.486	40	8000	0
1906	5	2.029	33	8000	0
1907	5	2.266	34	8000	0
1908	5	2.512	35	8000	0
1909	5	2.754	36	8000	0
1910	5	2.981	37	8000	0
1911	5	3.181	38	8000	0
1912	5	3.35	39	8000	0
1913	5	3.486	40	8000	0
1914	6	2.029	33	8000	0
1915	6	2.266	34	8000	0
1916	6	2.512	35	8000	0
1917	6	2.754	36	8000	0
1918	6	2.981	37	8000	0
1919	6	3.181	38	8000	0
1920	6	3.35	39	8000	0
1921	6	3.486	40	8000	0
1922	7	2.029	33	8000	0
1923	7	2.266	34	8000	0
1924	7	2.512	35	8000	0
1925	7	2.754	36	8000	0
1926	7	2.981	37	8000	0
1927	7	3.181	38	8000	0
1928	7	3.35	39	8000	0
1929	7	3.486	40	8000	0
1930	8	2.029	33	8000	0
1931	8	2.266	34	8000	0
1932	8	2.512	35	8000	0
1933	8	2.754	36	8000	0
1934	8	2.981	37	8000	0
1935	8	3.181	38	8000	0
1936	8	3.35	39	8000	0
1937	8	3.486	40	8000	0
1938	9	2.029	33	8000	0
1939	9	2.266	34	8000	0
1940	9	2.512	35	8000	0
1941	9	2.754	36	8000	0
1942	9	2.981	37	8000	0
1943	9	3.181	38	8000	0
1944	9	3.35	39	8000	0
1945	9	3.486	40	8000	0
1946	10	2.029	33	8000	3.5
1947	10	2.266	34	8000	1
1948	10	2.512	35	8000	0.3
1949	10	2.754	36	8000	0
1950	10	2.981	37	8000	0
1951	10	3.181	38	8000	0
1952	10	3.35	39	8000	0
1953	10	3.486	40	8000	0
1954	11	2.029	33	8000	8
1955	11	2.266	34	8000	3.9
1956	11	2.512	35	8000	1.8
1957	11	2.754	36	8000	0.6
1958	11	2.981	37	8000	0.2
1959	11	3.181	38	8000	0
1960	11	3.35	39	8000	0
1961	11	3.486	40	8000	0
1962	12	2.029	33	8000	8.6
1963	12	2.266	34	8000	4.6
1964	12	2.512	35	8000	2.4
1965	12	2.754	36	8000	0.8
1966	12	2.981	37	8000	0.2
1967	12	3.181	38	8000	0
1968	12	3.35	39	8000	0
1969	12	3.486	40	8000	0
1970	13	2.029	33	8000	8.2
1971	13	2.266	34	8000	4.1
1972	13	2.512	35	8000	2
1973	13	2.754	36	8000	0.7
1974	13	2.981	37	8000	0.2
1975	13	3.181	38	8000	0
1976	13	3.35	39	8000	0
1977	13	3.486	40	8000	0
1978	14	2.029	33	8000	7.2
1979	14	2.266	34	8000	3.5
1980	14	2.512	35	8000	1.5
1981	14	2.754	36	8000	0.5
1982	14	2.981	37	8000	0.1
1983	14	3.181	38	8000	0
1984	14	3.35	39	8000	0
1985	14	3.486	40	8000	0
1986	15	2.029	33	8000	6
1987	15	2.266	34	8000	2.9
1988	15	2.512	35	8000	1.1
1989	15	2.754	36	8000	0.4
1990	15	2.981	37	8000	0.1
1991	15	3.181	38	8000	0
1992	15	3.35	39	8000	0
1993	15	3.486	40	8000	0
1994	16	2.029	33	8000	4.8
1995	16	2.266	34	8000	2.2
1996	16	2.512	35	8000	0.8
1997	16	2.754	36	8000	0.2
1998	16	2.981	37	8000	0.1
1999	16	3.181	38	8000	0
2000	16	3.35	39	8000	0
[truncated: 257 more rows]
