# Supplementary material for: Sorting Out the Risks and Benefits of the #797 Recommended Intrapartum Vancomycin Dosing Approach
Source: Antibiotics (Basel). 2022 Dec 25;12(1):32. doi: 10.3390/antibiotics12010032 (PMC9854597; doi:10.3390/antibiotics12010032)
Supplement: Supplementary file 1 [file antibiotics-12-00032-s001.zip › resAUCser.csv]

	day1over39	day2over39	day1	day2	day1.600	day2.600	day1.800	day2.800	day1.400	day2.400	hour	weight	ga	creat	dose	medday1	medday2	X90thday1	X90thday2	mgkgdose25	mgkgdose50	mgkgdose75	mgkgdose90	troughover15
2	81.4	8.2	0	0	0	0	0	0	100	100	2	2.029	33	0.9	1000	55.55	16.01	102.48	36.92	3.3	4.59	7.16	8.91	0
3	72.5	4.7	0	0	0	0	0	0	100	100	2	2.266	34	0.9	1000	50.65	11.53	97.93	31.05	2.95	4.11	6.41	7.98	0
4	63.8	0.9	0	0	0	0	0	0	100	100	2	2.512	35	0.9	1000	47.23	8.73	89.8	24.12	2.66	3.7	5.79	7.2	0
5	56.7	0.3	0	0	0	0	0	0	100	100	2	2.754	36	0.9	1000	43.51	6.41	81.89	18.38	2.43	3.38	5.28	6.56	0
6	51.7	0	0	0	0	0	0	0	100	100	2	2.981	37	0.9	1000	39.81	4.49	76.84	14.89	2.24	3.12	4.88	6.07	0
7	45.7	0.1	0	0	0	0	0	0	100	100	2	3.181	38	0.87	1000	36.59	3.11	70.96	11.68	2.1	2.93	4.57	5.68	0
8	42.1	0.1	0	0	0	0	0	0	100	100	2	3.35	39	0.87	1000	34.49	2.5	67.44	9.56	2	2.78	4.34	5.4	0
9	39.4	0	0	0	0	0	0	0	100	100	2	3.486	40	0.87	1000	32.69	1.8	63.5	8.15	1.92	2.67	4.17	5.19	0
10	93.8	15.3	0	0	0	0	0	0	100	100	3	2.029	33	0.9	1000	69.22	19.53	125.28	45.09	3.92	5.22	8.18	10.2	0
11	89.6	6.6	0	0	0	0	0	0	100	100	3	2.266	34	0.9	1000	62.85	14.47	116.08	34.91	3.51	4.67	7.33	9.13	0
12	85.5	2.8	0	0	0	0	0	0	100	100	3	2.512	35	0.9	1000	58.66	10.76	106.32	28.85	3.16	4.21	6.61	8.24	0
13	81.1	1.4	0	0	0	0	0	0	100	100	3	2.754	36	0.9	1000	53.31	8.13	100	22.87	2.88	3.84	6.03	7.51	0
14	73.9	0.6	0	0	0	0	0	0	100	100	3	2.981	37	0.9	1000	49.68	5.99	95.63	17.7	2.66	3.55	5.57	6.94	0
15	67	0.2	0	0	0	0	0	0	100	100	3	3.181	38	0.87	1000	46.88	3.95	87.84	14.93	2.5	3.33	5.22	6.5	0
16	61.2	0.1	0	0	0	0	0	0	100	100	3	3.35	39	0.87	1000	44.14	3.04	84.38	12.23	2.37	3.16	4.96	6.18	0
17	57.4	0	0	0	0	0	0	0	100	100	3	3.486	40	0.87	1000	42.64	2.5	80.4	9.5	2.28	3.04	4.76	5.93	0
18	96.4	18.6	0	0	0	0	0	0	100	100	4	2.029	33	0.9	1000	74.06	21.17	132.08	48.31	4	5.35	8.39	10.44	0
19	94.5	9.1	0	0	0	0	0	0	100	100	4	2.266	34	0.9	1000	69.19	15.44	124.33	38.06	3.58	4.79	7.52	9.34	0
20	93.5	4.4	0	0	0	0	0	0	100	100	4	2.512	35	0.9	1000	63.42	11.59	115.4	30.98	3.23	4.32	6.78	8.43	0
21	90.1	1.5	0	0	0	0	0	0	100	100	4	2.754	36	0.9	1000	59.76	8.78	108.88	24.34	2.95	3.94	6.18	7.69	0
22	86.1	0.5	0	0	0	0	0	0	100	100	4	2.981	37	0.9	1000	56.43	6.59	102.56	19.99	2.72	3.64	5.71	7.1	0
23	80.9	0.2	0	0	0	0	0	0	100	100	4	3.181	38	0.87	1000	53.66	4.68	96.87	15.77	2.55	3.41	5.35	6.66	0
24	77.2	0	0	0	0	0	0	0	100	100	4	3.35	39	0.87	1000	50.23	3.33	93.2	12.76	2.42	3.24	5.08	6.32	0
25	73.5	0	0	0	0	0	0	0	100	100	4	3.486	40	0.87	1000	48.77	3.11	88.41	11.33	2.33	3.11	4.89	6.07	0
26	97	21.5	0	0	0	0	0	0	100	100	5	2.029	33	0.9	1000	76.16	21.24	137.19	51.57	3.88	5.17	8.27	10.35	0
27	96.5	12	0	0	0	0	0	0	100	100	5	2.266	34	0.9	1000	71.94	17.13	129.35	41.17	3.47	4.63	7.41	9.26	0
28	95.1	5.6	0	0	0	0	0	0	100	100	5	2.512	35	0.9	1000	68.18	12.79	122.46	33.63	3.13	4.18	6.68	8.36	0
29	94.6	2.2	0	0	0	0	0	0	100	100	5	2.754	36	0.9	1000	63.51	9.57	115.81	26.74	2.86	3.81	6.1	7.62	0
30	93	0.3	0	0	0	0	0	0	100	100	5	2.981	37	0.9	1000	60.01	6.91	108.49	20.4	2.64	3.52	5.63	7.04	0
31	90.8	0.5	0	0	0	0	0	0	100	100	5	3.181	38	0.87	1000	57.37	5.14	104.75	17.38	2.48	3.3	5.28	6.6	0
32	87.5	0.1	0	0	0	0	0	0	100	100	5	3.35	39	0.87	1000	53.93	3.72	100	14.23	2.35	3.13	5.01	6.27	0
33	85.5	0.2	0	0	0	0	0	0	100	100	5	3.486	40	0.87	1000	52.08	2.96	96.65	12.08	2.26	3.01	4.82	6.02	0
34	97	21.3	0	0	0	0	0	0	100	100	6	2.029	33	0.9	1000	78.16	22.65	137.56	50.74	3.74	4.93	8.05	10.06	0
35	96.2	10.3	0	0	0	0	0	0	100	100	6	2.266	34	0.9	1000	74.01	16.65	128.56	39.76	3.35	4.41	7.2	9.01	0
36	96	4.1	0	0	0	0	0	0	100	100	6	2.512	35	0.9	1000	69.6	12.77	123.63	32.45	3.02	3.98	6.5	8.12	0
37	95	2.6	0	0	0	0	0	0	100	100	6	2.754	36	0.9	1000	65.83	10.04	119.11	27.44	2.75	3.63	5.93	7.41	0
38	94.5	1	0	0	0	0	0	0	100	100	6	2.981	37	0.9	1000	62.67	7.57	113.71	21.6	2.54	3.35	5.48	6.85	0
39	93.2	0.1	0	0	0	0	0	0	100	100	6	3.181	38	0.87	1000	59.46	5.39	109.47	18.19	2.38	3.14	5.13	6.42	0
40	93.1	0.2	0	0	0	0	0	0	100	100	6	3.35	39	0.87	1000	57.28	4.19	103.93	15.15	2.26	2.98	4.87	6.09	0
41	91.2	0.1	0	0	0	0	0	0	100	100	6	3.486	40	0.87	1000	55.83	3.61	102.52	12.52	2.18	2.87	4.68	5.85	0
42	97.3	21.2	0	0	0	0	0	0	100	100	7	2.029	33	0.9	1000	80.63	22.44	137.61	51.74	3.65	4.8	7.75	9.76	0
43	96.9	12.7	0	0	0	0	0	0	100	100	7	2.266	34	0.9	1000	76.78	18.41	132.32	42.57	3.27	4.3	6.94	8.74	0
44	96.2	6.9	0	0	0	0	0	0	100	100	7	2.512	35	0.9	1000	71.58	13.53	128.64	34.34	2.95	3.88	6.26	7.88	0
45	95.4	2.6	0	0	0	0	0	0	100	100	7	2.754	36	0.9	1000	68.8	10.52	122.22	28.42	2.69	3.53	5.71	7.19	0
46	95	1.4	0	0	0	0	0	0	100	100	7	2.981	37	0.9	1000	65.3	7.91	119.32	23.73	2.48	3.27	5.28	6.64	0
47	94.8	0.2	0	0	0	0	0	0	100	100	7	3.181	38	0.87	1000	62.74	5.58	112.44	18.27	2.33	3.06	4.95	6.23	0
48	94.2	0.5	0	0	0	0	0	0	100	100	7	3.35	39	0.87	1000	61.45	4.72	111.42	15.87	2.21	2.91	4.7	5.91	0
49	93.4	0	0	0	0	0	0	0	100	100	7	3.486	40	0.87	1000	59.43	3.95	106.05	13.08	2.12	2.79	4.51	5.68	0
50	97.7	22.9	0	0	0	0	0	0	100	100	8	2.029	33	0.9	1000	82.13	22.58	136.73	50.56	3.44	4.68	7.41	9.38	0
51	96.7	12.2	0	0	0	0	0	0	100	100	8	2.266	34	0.9	1000	78.33	18.15	134.93	41.09	3.08	4.19	6.63	8.4	0
52	96.4	6.8	0	0	0	0	0	0	100	100	8	2.512	35	0.9	1000	74.63	14.34	129.02	34.19	2.78	3.78	5.98	7.58	0
53	96	3.2	0	0	0	0	0	0	100	100	8	2.754	36	0.9	1000	71.84	11.14	124.91	29.08	2.54	3.45	5.46	6.91	0
54	95.5	1.5	0	0	0	0	0	0	100	100	8	2.981	37	0.9	1000	69.19	8.2	121.15	24.31	2.34	3.19	5.04	6.38	0
55	95.1	0.2	0	0	0	0	0	0	100	100	8	3.181	38	0.87	1000	66.04	6.43	116.05	18.85	2.2	2.98	4.72	5.98	0
56	94.8	0.2	0	0	0	0	0	0	100	100	8	3.35	39	0.87	1000	64.69	5	113.87	16.5	2.09	2.83	4.49	5.68	0
57	94.6	0	0	0	0	0	0	0	100	100	8	3.486	40	0.87	1000	62.71	3.99	109.87	14.19	2.01	2.72	4.31	5.46	0
58	100	43.5	0	0	0	0	0	0	100	100	9	2.029	33	0.9	1000	105.82	34.38	184.4	77.17	4.82	6.61	10.36	13.32	0
59	100	32.3	0	0	0	0	0	0	100	100	9	2.266	34	0.9	1000	101.19	28.64	174.31	64.18	4.32	5.92	9.28	11.93	0
60	99.9	20.1	0	0	0	0	0	0	100	100	9	2.512	35	0.9	1000	95.56	21.91	169.51	52.24	3.9	5.34	8.37	10.76	0
61	99.7	14.7	0	0	0	0	0	0	100	100	9	2.754	36	0.9	1000	92.52	16.87	162.32	43.77	3.55	4.87	7.63	9.82	0
62	99.8	7.3	0	0	0	0	0	0	100	100	9	2.981	37	0.9	1000	89.46	12.75	156.43	35.42	3.28	4.5	7.05	9.07	0
63	99	4	0	0	0	0	0	0	100	100	9	3.181	38	0.87	1000	84.72	10.36	153.2	28.86	3.08	4.22	6.61	8.5	0
64	99.4	2.9	0	0	0	0	0	0	100	100	9	3.35	39	0.87	1000	83.13	8.7	150.54	25.9	2.92	4	6.27	8.07	0
65	98.8	0.8	0	0	0	0	0	0	100	100	9	3.486	40	0.87	1000	80.89	6.59	144.63	21.16	2.81	3.85	6.03	7.75	0
66	100	61.6	0.4	0	0	0	0	0	99.6	100	10	2.029	33	0.9	1000	131.61	50.55	228.46	106.44	6.33	8.72	13.69	17.51	0
67	100	51.8	0	0	0	0	0	0	100	100	10	2.266	34	0.9	1000	127.08	40.56	217.87	87.34	5.66	7.8	12.25	15.68	0
68	100	37.3	0	0	0	0	0	0	100	100	10	2.512	35	0.9	1000	120.22	31.25	213.29	75.27	5.11	7.04	11.05	14.15	0
69	100	27.8	0	0	0	0	0	0	100	100	10	2.754	36	0.9	1000	115.76	23.7	204.11	61.24	4.66	6.42	10.08	12.9	0
70	100	20.1	0	0	0	0	0	0	100	100	10	2.981	37	0.9	1000	111.65	19.08	198.5	52.41	4.31	5.93	9.32	11.92	0
71	100	12	0	0	0	0	0	0	100	100	10	3.181	38	0.87	1000	107.7	15.58	191.73	41.4	4.03	5.56	8.73	11.17	0
72	100	9	0	0	0	0	0	0	100	100	10	3.35	39	0.87	1000	103.4	12.37	185.25	37.37	3.83	5.28	8.29	10.61	0
73	100	5.9	0	0	0	0	0	0	100	100	10	3.486	40	0.87	1000	101.23	10.21	180.6	33.9	3.68	5.07	7.97	10.19	0
74	100	70.2	0.6	0	0	0	0	0	99.4	100	11	2.029	33	0.9	1000	144.55	56.34	241.98	116.41	6.76	9.2	14.54	18.65	0.001
75	100	57.6	0.1	0	0	0	0	0	99.9	100	11	2.266	34	0.9	1000	138.32	45.07	232.13	96.09	6.06	8.24	13.02	16.7	0
76	100	43.2	0.1	0	0	0	0	0	99.9	100	11	2.512	35	0.9	1000	131.97	34.51	226.81	84.51	5.46	7.43	11.74	15.06	0
77	100	34.7	0	0	0	0	0	0	100	100	11	2.754	36	0.9	1000	128.6	28.71	219.01	69.78	4.98	6.78	10.71	13.74	0
78	100	24	0.1	0	0	0	0	0	99.9	100	11	2.981	37	0.9	1000	125.17	22.73	214.71	56.82	4.6	6.26	9.9	12.69	0
79	100	16.6	0	0	0	0	0	0	100	100	11	3.181	38	0.87	1000	120.47	17.94	209.84	48.58	4.31	5.87	9.27	11.9	0
80	100	12.2	0	0	0	0	0	0	100	100	11	3.35	39	0.87	1000	115.18	14.23	202.06	42.33	4.1	5.57	8.81	11.3	0
81	100	8.4	0	0	0	0	0	0	100	100	11	3.486	40	0.87	1000	114.57	12.7	199.41	36.63	3.94	5.35	8.46	10.86	0
82	100	71.9	0.9	0	0	0	0	0	99.1	100	12	2.029	33	0.9	1000	150.3	57.16	249.28	121.62	6.9	9.23	14.57	18.61	0
83	100	59.6	0.3	0	0	0	0	0	99.7	100	12	2.266	34	0.9	1000	145.83	46.08	241.69	98.41	6.18	8.26	13.05	16.66	0
84	100	48.8	0.4	0	0	0	0	0	99.6	100	12	2.512	35	0.9	1000	141.47	38	234.92	86.56	5.58	7.45	11.77	15.03	0
85	100	38.9	0.1	0	0	0	0	0	99.9	100	12	2.754	36	0.9	1000	134.7	31.22	228.87	72.6	5.09	6.8	10.74	13.71	0
86	100	30	0	0	0	0	0	0	100	100	12	2.981	37	0.9	1000	133.05	25.03	224.5	63.81	4.7	6.28	9.92	12.67	0
87	100	20.5	0.1	0	0	0	0	0	99.9	100	12	3.181	38	0.87	1000	127.43	20.42	219.26	51.74	4.4	5.89	9.29	11.87	0
88	100	16.3	0	0	0	0	0	0	100	100	12	3.35	39	0.87	1000	124.9	17.1	215.05	47.9	4.18	5.59	8.83	11.27	0
89	100	11.3	0.1	0	0	0	0	0	99.9	100	12	3.486	40	0.87	1000	122.9	14.53	212.11	40.97	4.02	5.37	8.48	10.83	0
90	100	76.1	1.4	0	0	0	0	0	98.6	100	13	2.029	33	0.9	1000	157.23	59.04	252.66	124.64	6.77	9.12	14.14	18.11	0.001
91	100	62.1	0.8	0	0	0	0	0	99.2	100	13	2.266	34	0.9	1000	151.84	48.79	246.53	103.79	6.06	8.17	12.66	16.21	0
92	100	51.6	0.5	0	0	0	0	0	99.5	100	13	2.512	35	0.9	1000	146.88	40.22	241.81	89.72	5.47	7.37	11.42	14.63	0
93	100	39.3	0.2	0	0	0	0	0	99.8	100	13	2.754	36	0.9	1000	142.25	31.96	235.28	76.04	4.99	6.72	10.42	13.34	0
94	100	30.7	0.4	0	0	0	0	0	99.6	100	13	2.981	37	0.9	1000	139.44	27.03	226.81	65.23	4.61	6.21	9.63	12.32	0
95	100	23.1	0.2	0	0	0	0	0	99.8	100	13	3.181	38	0.87	1000	134.31	21.03	223.7	56.2	4.32	5.82	9.02	11.55	0
96	100	18.1	0.2	0	0	0	0	0	99.8	100	13	3.35	39	0.87	1000	133.36	18.48	222.01	48.48	4.1	5.53	8.57	10.97	0
97	100	13.6	0.1	0	0	0	0	0	99.9	100	13	3.486	40	0.87	1000	130.92	16.03	218.66	44.18	3.94	5.31	8.23	10.54	0
98	100	75.3	1.6	0	0	0	0	0	98.4	100	14	2.029	33	0.9	1000	160.57	61.79	252.71	124.93	6.36	8.9	13.77	17.5	0.002
99	100	64.3	1.3	0	0	0	0	0	98.7	100	14	2.266	34	0.9	1000	155.9	50.87	249.76	105.62	5.69	7.97	12.33	15.67	0
100	100	51.5	0.7	0	0	0	0	0	99.3	100	14	2.512	35	0.9	1000	153.17	39.95	246.97	90.07	5.13	7.19	11.12	14.13	0
101	100	42.7	0.9	0	0	0	0	0	99.1	100	14	2.754	36	0.9	1000	148.33	34.24	238.71	82.3	4.68	6.56	10.15	12.89	0
102	100	34.2	0.6	0	0	0	0	0	99.4	100	14	2.981	37	0.9	1000	146.44	29.35	233.08	67.86	4.33	6.06	9.37	11.91	0
103	100	26.8	0.7	0	0	0	0	0	99.3	100	14	3.181	38	0.87	1000	141.36	23.12	229.06	58.22	4.05	5.68	8.78	11.16	0
104	100	18.9	0.4	0	0	0	0	0	99.6	100	14	3.35	39	0.87	1000	139.91	18.76	227.79	51.34	3.85	5.39	8.34	10.6	0
105	100	14.4	0.3	0	0	0	0	0	99.7	100	14	3.486	40	0.87	1000	137.12	16.29	225.51	44.71	3.7	5.18	8.02	10.18	0
106	100	77.1	1.8	0	0	0	0	0	98.2	100	15	2.029	33	0.9	1000	163.83	62.4	257.62	126.28	5.98	8.65	13.24	16.97	0.004
107	100	66.4	1.5	0	0	0	0	0	98.5	100	15	2.266	34	0.9	1000	160.72	52.87	250.78	108.27	5.35	7.74	11.86	15.2	0.002
108	100	55.1	1.2	0	0	0	0	0	98.8	100	15	2.512	35	0.9	1000	157.52	42.34	248.96	97.05	4.83	6.98	10.7	13.71	0.001
109	100	44.1	1.4	0	0	0	0	0	98.6	100	15	2.754	36	0.9	1000	153.83	35.21	242.27	83.88	4.4	6.37	9.76	12.51	0
110	100	36.3	0.9	0	0	0	0	0	99.1	100	15	2.981	37	0.9	1000	152.04	29.78	239.64	69.03	4.07	5.88	9.01	11.55	0
111	100	25.9	0.8	0	0	0	0	0	99.2	100	15	3.181	38	0.87	1000	148.79	24.7	236.45	60.48	3.81	5.51	8.45	10.83	0
112	100	22.8	0.4	0	0	0	0	0	99.6	100	15	3.35	39	0.87	1000	146.8	21.4	233.88	53.31	3.62	5.24	8.02	10.28	0
113	100	16.9	0.6	0	0	0	0	0	99.4	100	15	3.486	40	0.87	1000	144.68	18.36	230.73	47.7	3.48	5.03	7.71	9.88	0
114	100	77.7	2.2	0	0	0	0	0	97.8	100	16	2.029	33	0.9	1000	167.29	63.32	258.29	128.19	5.71	8.35	12.57	16.38	0.005
115	100	67.6	1.8	0	0	0	0	0	98.2	100	16	2.266	34	0.9	1000	163.47	52	256.09	113.32	5.11	7.48	11.26	14.67	0.003
116	100	56.7	1.5	0	0	0	0	0	98.5	100	16	2.512	35	0.9	1000	162	44.78	251.36	95.28	4.61	6.74	10.16	13.23	0.001
117	100	48.8	1.4	0	0	0	0	0	98.6	100	16	2.754	36	0.9	1000	159.12	38.24	249.93	81.44	4.21	6.15	9.26	12.07	0
118	100	39.1	1.2	0	0	0	0	0	98.8	100	16	2.981	37	0.9	1000	156.57	32.12	247.33	77.21	3.89	5.68	8.56	11.15	0
119	100	30.2	1	0	0	0	0	0	99	100	16	3.181	38	0.87	1000	155.67	26.2	241.89	66.01	3.64	5.32	8.02	10.45	0.001
120	100	25	1.1	0	0	0	0	0	98.9	100	16	3.35	39	0.87	1000	152.94	23.16	240.63	58.88	3.46	5.06	7.62	9.92	0
121	100	20.7	0.7	0	0	0	0	0	99.3	100	16	3.486	40	0.87	1000	152.44	20.61	239.74	51.14	3.32	4.86	7.32	9.53	0
122	100	89.2	3.3	0	0	0	0	0	96.7	100	17	2.029	33	0.9	1000	182.06	82.28	282.54	163.44	7.35	10.21	15.28	20.21	0.04
123	100	81.7	3.3	0	0	0	0	0	96.7	100	17	2.266	34	0.9	1000	180.5	70.14	280.71	147.02	6.58	9.14	13.69	18.1	0.034
124	100	72.1	2.9	0	0	0	0	0	97.1	100	17	2.512	35	0.9	1000	175.91	58.47	278.01	126.54	5.94	8.25	12.35	16.33	0.021
125	100	64.8	2.9	0	0	0	0	0	97.1	100	17	2.754	36	0.9	1000	174.72	52.07	277.18	112.6	5.42	7.52	11.26	14.89	0.011
126	100	54.7	2.8	0	0	0	0	0	97.2	100	17	2.981	37	0.9	1000	172.68	42.56	273.06	99.41	5	6.95	10.4	13.76	0.004
127	100	46.2	2.7	0	0	0	0	0	97.3	100	17	3.181	38	0.87	1000	169.91	36.15	269.49	84.35	4.69	6.51	9.75	12.89	0
128	100	40.5	2.5	0	0	0	0	0	97.5	100	17	3.35	39	0.87	1000	167.72	31.73	266.88	73.87	4.45	6.18	9.26	12.24	0.003
129	100	33.1	2.3	0	0	0	0	0	97.7	100	17	3.486	40	0.87	1000	165.97	29.15	265.91	68.92	4.28	5.94	8.9	11.76	0.002
130	100	95.6	5.3	0.1	0.1	0	0	0	94.6	99.9	18	2.029	33	0.9	1000	198.64	104.36	309.68	206.47	8.95	12.22	18.26	24.29	0.098
131	100	91.4	5.1	0	0	0	0	0	94.9	100	18	2.266	34	0.9	1000	196.87	89.32	304.91	181.31	8.02	10.94	16.35	21.75	0.07
132	100	85.3	4.9	0	0	0	0	0	95.1	100	18	2.512	35	0.9	1000	193.74	79.41	302.45	159.47	7.23	9.87	14.75	19.62	0.054
133	100	78.7	4.7	0	0	0	0	0	95.3	100	18	2.754	36	0.9	1000	190.74	66.32	301.67	140.46	6.6	9	13.46	17.89	0.051
134	100	69.6	4.5	0	0	0	0	0	95.5	100	18	2.981	37	0.9	1000	188.9	57.71	295.12	125.95	6.09	8.31	12.43	16.53	0.041
135	100	64.6	4.1	0	0	0	0	0	95.9	100	18	3.181	38	0.87	1000	186.41	51.11	294.43	109.38	5.71	7.79	11.65	15.49	0.021
136	100	57.7	3.9	0	0	0	0	0	96.1	100	18	3.35	39	0.87	1000	185.63	45.55	290.59	100.04	5.42	7.4	11.06	14.71	0.014
137	100	49.2	3.8	0	0	0	0	0	96.2	100	18	3.486	40	0.87	1000	183.02	38.66	290.16	92.35	5.21	7.11	10.63	14.14	0.009
138	100	97.7	5.7	0.2	0.3	0	0	0	94	99.8	19	2.029	33	0.9	1000	206.16	114.15	316.49	224.6	9.21	12.63	18.96	24.9	0.138
139	100	94.5	5.7	0	0.2	0	0	0	94.1	100	19	2.266	34	0.9	1000	204.41	100.1	314.87	197.9	8.24	11.31	16.98	22.29	0.115
140	100	89.8	5.9	0	0.1	0	0	0	94	100	19	2.512	35	0.9	1000	203.02	86.6	313.78	178.87	7.44	10.2	15.31	20.11	0.088
141	100	83.4	5.2	0	0.2	0	0	0	94.6	100	19	2.754	36	0.9	1000	200.5	75.86	311.03	159.6	6.78	9.31	13.97	18.34	0.079
142	100	76.2	5.4	0	0.2	0	0	0	94.4	100	19	2.981	37	0.9	1000	198.91	63.82	309.14	141.72	6.27	8.6	12.91	16.95	0.06
143	100	69.3	5.3	0	0	0	0	0	94.7	100	19	3.181	38	0.87	1000	195.81	56.87	306.75	125.31	5.87	8.06	12.09	15.88	0.045
144	100	64.6	5.2	0	0	0	0	0	94.8	100	19	3.35	39	0.87	1000	195.25	50.66	305.09	112.04	5.58	7.65	11.48	15.08	0.044
145	100	59.5	5.1	0	0	0	0	0	94.9	100	19	3.486	40	0.87	1000	195.38	47.57	303.65	103.09	5.36	7.35	11.04	14.49	0.03
146	100	98.6	5.9	0.2	0.3	0	0	0	93.8	99.8	20	2.029	33	0.9	1000	209.95	120.65	319.97	231.85	8.83	12.58	18.85	24.6	0.166
147	100	95.5	5.9	0	0.3	0	0	0	93.8	100	20	2.266	34	0.9	1000	208.64	107.33	319.73	206.94	7.91	11.26	16.88	22.03	0.131
148	100	91.7	5.9	0	0.2	0	0	0	93.9	100	20	2.512	35	0.9	1000	207.83	92.51	318.1	189.27	7.13	10.16	15.22	19.87	0.125
149	100	87.1	5.9	0	0.2	0	0	0	93.9	100	20	2.754	36	0.9	1000	206.3	81.01	316.89	164.92	6.51	9.27	13.88	18.13	0.095
150	100	81.5	5.6	0	0.2	0	0	0	94.2	100	20	2.981	37	0.9	1000	205.22	69.99	315.47	149.9	6.01	8.56	12.83	16.75	0.083
151	100	75.7	5.8	0	0.2	0	0	0	94	100	20	3.181	38	0.87	1000	204.02	62.61	315.51	138.39	5.63	8.02	12.02	15.69	0.074
152	100	71	5.8	0	0.2	0	0	0	94	100	20	3.35	39	0.87	1000	203.44	55.81	312.73	119.19	5.35	7.62	11.41	14.9	0.062
153	100	65.3	5.8	0	0	0	0	0	94.2	100	20	3.486	40	0.87	1000	202.94	51.07	311.67	115.35	5.14	7.32	10.97	14.32	0.051
154	100	98.4	6.1	0.3	0.3	0	0	0	93.6	99.7	21	2.029	33	0.9	1000	212.73	125.06	321.41	234.28	8.44	12.27	18.29	23.93	0.17
155	100	97.2	6.1	0	0.3	0	0	0	93.6	100	21	2.266	34	0.9	1000	212.07	111.58	322.06	209.93	7.55	10.98	16.38	21.42	0.155
156	100	93.5	5.9	0	0.3	0	0	0	93.8	100	21	2.512	35	0.9	1000	211.33	97.14	320.27	193.23	6.81	9.91	14.78	19.33	0.136
157	100	90	5.9	0	0.3	0	0	0	93.8	100	21	2.754	36	0.9	1000	210.64	88.29	320.37	174.02	6.22	9.04	13.48	17.63	0.118
158	100	84.9	5.9	0	0.3	0	0	0	93.8	100	21	2.981	37	0.9	1000	210.54	76.98	319.77	158.35	5.74	8.35	12.45	16.28	0.099
159	100	80.1	5.8	0	0.3	0	0	0	93.9	100	21	3.181	38	0.87	1000	209.74	68.43	318.79	138.69	5.38	7.83	11.67	15.26	0.083
160	100	75.7	6	0	0.2	0	0	0	93.8	100	21	3.35	39	0.87	1000	208.81	60.63	318.99	132.64	5.11	7.43	11.08	14.49	0.085
161	100	69.6	5.9	0	0.2	0	0	0	93.9	100	21	3.486	40	0.87	1000	208.37	56.11	317.76	127.45	4.91	7.14	10.65	13.93	0.078
162	100	99.3	6.4	0.7	0.4	0	0	0	93.2	99.3	22	2.029	33	0.9	1000	214.46	130.85	322.86	241.04	8.01	11.95	17.56	23.18	0.195
163	100	98.2	6.1	0.2	0.4	0	0	0	93.5	99.8	22	2.266	34	0.9	1000	214.19	115.57	322.5	217.54	7.17	10.7	15.72	20.75	0.189
164	100	95.5	6	0	0.4	0	0	0	93.6	100	22	2.512	35	0.9	1000	214.06	102.79	321.49	202.21	6.47	9.65	14.18	18.72	0.16
165	100	92.9	6	0	0.4	0	0	0	93.6	100	22	2.754	36	0.9	1000	213.06	91.38	321.97	187.74	5.9	8.81	12.93	17.07	0.141
166	100	88.4	6.1	0	0.3	0	0	0	93.6	100	22	2.981	37	0.9	1000	213.01	82.79	321.32	164.34	5.45	8.14	11.95	15.77	0.136
167	100	85	6	0	0.3	0	0	0	93.7	100	22	3.181	38	0.87	1000	213.04	71.35	320.83	152.53	5.11	7.62	11.2	14.78	0.12
168	100	79.7	6.1	0	0.3	0	0	0	93.6	100	22	3.35	39	0.87	1000	211.99	69.87	320.84	140.47	4.85	7.24	10.63	14.04	0.107
169	100	75	6	0	0.3	0	0	0	93.7	100	22	3.486	40	0.87	1000	211.39	62.71	319.6	128.28	4.66	6.96	10.22	13.49	0.096
170	100	99.4	6.4	0.8	0.4	0	0	0	93.2	99.2	23	2.029	33	0.9	1000	215.35	132.16	323.41	248.36	7.74	11.67	16.87	22.36	0.241
171	100	99.1	6.4	0.2	0.4	0	0	0	93.2	99.8	23	2.266	34	0.9	1000	215.41	118.86	323.39	222.47	6.93	10.45	15.11	20.02	0.229
172	100	97.4	6.4	0.2	0.4	0	0	0	93.2	99.8	23	2.512	35	0.9	1000	215.29	106.03	323.33	205.3	6.25	9.42	13.63	18.06	0.213
173	100	95.5	6.4	0	0.4	0	0	0	93.2	100	23	2.754	36	0.9	1000	215.2	97.8	322.92	191.04	5.7	8.6	12.43	16.47	0.198
174	100	91.8	6.3	0	0.4	0	0	0	93.3	100	23	2.981	37	0.9	1000	215.28	89.02	322.92	175.49	5.27	7.94	11.48	15.22	0.193
175	100	87.8	6.4	0	0.4	0	0	0	93.2	100	23	3.181	38	0.87	1000	214.99	80.19	323.09	157.28	4.94	7.44	10.76	14.26	0.17
176	100	84.3	6.4	0	0.4	0	0	0	93.2	100	23	3.35	39	0.87	1000	215.03	73.67	322.78	147.38	4.69	7.07	10.22	13.54	0.157
177	100	80	6.4	0	0.4	0	0	0	93.2	100	23	3.486	40	0.87	1000	214.72	68.89	322.57	141.03	4.51	6.79	9.82	13.01	0.156
178	100	99.7	6.5	0.9	0.4	0	0	0	93.1	99.1	24	2.029	33	0.9	1000	215.48	139.06	324.06	245.61	7.38	11.31	16.21	21.56	0.316
179	100	98.6	6.5	0.3	0.4	0	0	0	93.1	99.7	24	2.266	34	0.9	1000	215.48	124.32	324.06	228.7	6.61	10.12	14.52	19.31	0.316
180	100	97.6	6.5	0	0.4	0	0	0	93.1	100	24	2.512	35	0.9	1000	215.48	114.79	324.06	212.49	5.96	9.13	13.09	17.42	0.316
181	100	96.3	6.5	0	0.4	0	0	0	93.1	100	24	2.754	36	0.9	1000	215.48	102.44	324.06	194.07	5.44	8.33	11.94	15.89	0.316
182	100	93.3	6.5	0	0.4	0	0	0	93.1	100	24	2.981	37	0.9	1000	215.48	94.69	324.06	177.41	5.02	7.69	11.03	14.68	0.316
183	100	92.4	6.5	0	0.4	0	0	0	93.1	100	24	3.181	38	0.87	1000	215.48	87.53	324.06	172.28	4.71	7.21	10.34	13.75	0.316
184	100	88.9	6.5	0	0.4	0	0	0	93.1	100	24	3.35	39	0.87	1000	215.48	79.99	324.06	159.41	4.47	6.85	9.82	13.06	0.316
185	100	86.1	6.5	0	0.4	0	0	0	93.1	100	24	3.486	40	0.87	1000	215.48	76.27	324.06	148.17	4.29	6.58	9.44	12.55	0.316
186	100	99.9	6.5	2.4	0.4	0	0	0	93.1	97.6	25	2.029	33	0.9	1000	215.48	154.65	324.06	283.4	8.63	13.02	18.62	25.21	0.316
187	100	99.9	6.5	1.4	0.4	0	0	0	93.1	98.6	25	2.266	34	0.9	1000	215.48	141.65	324.06	260	7.73	11.66	16.67	22.57	0.316
188	100	100	6.5	0.9	0.4	0	0	0	93.1	99.1	25	2.512	35	0.9	1000	215.48	132.14	324.06	243.55	6.97	10.52	15.04	20.36	0.316
189	100	99.3	6.5	0.2	0.4	0	0	0	93.1	99.8	25	2.754	36	0.9	1000	215.48	120.12	324.06	222.98	6.36	9.59	13.72	18.57	0.316
190	100	98.7	6.5	0	0.4	0	0	0	93.1	100	25	2.981	37	0.9	1000	215.48	108.08	324.06	214.42	5.88	8.86	12.67	17.16	0.316
191	100	96.9	6.5	0	0.4	0	0	0	93.1	100	25	3.181	38	0.87	1000	215.48	99.99	324.06	198.88	5.51	8.31	11.88	16.08	0.316
192	100	95.6	6.5	0	0.4	0	0	0	93.1	100	25	3.35	39	0.87	1000	215.48	95.43	324.06	185.88	5.23	7.89	11.28	15.27	0.316
193	100	94.7	6.5	0	0.4	0	0	0	93.1	100	25	3.486	40	0.87	1000	215.48	89.1	324.06	173.54	5.03	7.58	10.84	14.67	0.316
194	100	100	6.5	4.5	0.4	0.3	0	0	93.1	95.2	26	2.029	33	0.9	1000	215.48	188.65	324.06	336.84	10.29	14.92	21.64	28.89	0.316
195	100	100	6.5	4.2	0.4	0.2	0	0	93.1	95.6	26	2.266	34	0.9	1000	215.48	174.13	324.06	321.02	9.21	13.36	19.38	25.87	0.316
196	100	100	6.5	2.7	0.4	0	0	0	93.1	97.3	26	2.512	35	0.9	1000	215.48	159.47	324.06	302.82	8.31	12.05	17.48	23.34	0.316
197	100	100	6.5	2.1	0.4	0	0	0	93.1	97.9	26	2.754	36	0.9	1000	215.48	147.72	324.06	279.27	7.58	11	15.94	21.29	0.316
198	100	100	6.5	0.7	0.4	0	0	0	93.1	99.3	26	2.981	37	0.9	1000	215.48	137.35	324.06	258.92	7	10.16	14.73	19.67	0.316
199	100	99.9	6.5	0.3	0.4	0	0	0	93.1	99.7	26	3.181	38	0.87	1000	215.48	129.02	324.06	247.84	6.56	9.52	13.8	18.43	0.316
200	100	99.9	6.5	0	0.4	0	0	0	93.1	100	26	3.35	39	0.87	1000	215.48	122.66	324.06	236.21	6.23	9.04	13.11	17.5	0.316
201	100	99.7	6.5	0.1	0.4	0	0	0	93.1	99.9	26	3.486	40	0.87	1000	215.48	117.96	324.06	225.32	5.99	8.69	12.59	16.82	0.316
202	100	100	6.5	5.7	0.4	1	0	0	93.1	93.3	27	2.029	33	0.9	1000	215.48	206.84	324.06	354.57	10.34	15.25	22.11	29.43	0.316
203	100	100	6.5	5.9	0.4	0.2	0	0	93.1	93.9	27	2.266	34	0.9	1000	215.48	193.39	324.06	339.95	9.26	13.66	19.8	26.35	0.316
204	100	100	6.5	4.6	0.4	0.1	0	0	93.1	95.3	27	2.512	35	0.9	1000	215.48	179.77	324.06	324.86	8.35	12.32	17.86	23.77	0.316
205	100	100	6.5	2.8	0.4	0.1	0	0	93.1	97.1	27	2.754	36	0.9	1000	215.48	166.65	324.06	302.39	7.62	11.24	16.29	21.68	0.316
206	100	100	6.5	1	0.4	0.1	0	0	93.1	98.9	27	2.981	37	0.9	1000	215.48	157.5	324.06	287.34	7.04	10.38	15.05	20.03	0.316
207	100	100	6.5	1.8	0.4	0	0	0	93.1	98.2	27	3.181	38	0.87	1000	215.48	144.73	324.06	267.9	6.59	9.73	14.11	18.77	0.316
208	100	100	6.5	1.3	0.4	0	0	0	93.1	98.7	27	3.35	39	0.87	1000	215.48	139.65	324.06	264.19	6.26	9.24	13.39	17.82	0.316
209	100	100	6.5	0.5	0.4	0	0	0	93.1	99.5	27	3.486	40	0.87	1000	215.48	135.64	324.06	247.4	6.02	8.88	12.87	17.13	0.316
210	100	100	6.5	6.3	0.4	1	0	0	93.1	92.7	28	2.029	33	0.9	1000	215.48	220.68	324.06	361.73	10.05	15.15	21.77	29.18	0.316
211	100	100	6.5	5.3	0.4	0.9	0	0	93.1	93.8	28	2.266	34	0.9	1000	215.48	205.55	324.06	343.52	9	13.57	19.49	26.13	0.316
212	100	100	6.5	4.6	0.4	0.4	0	0	93.1	95	28	2.512	35	0.9	1000	215.48	193.19	324.06	331.45	8.12	12.24	17.58	23.57	0.316
213	100	100	6.5	4.4	0.4	0.1	0	0	93.1	95.5	28	2.754	36	0.9	1000	215.48	182.83	324.06	315.31	7.41	11.16	16.04	21.5	0.316
214	100	100	6.5	3.6	0.4	0	0	0	93.1	96.4	28	2.981	37	0.9	1000	215.48	173.25	324.06	300.35	6.84	10.31	14.81	19.86	0.316
215	100	100	6.5	3.2	0.4	0	0	0	93.1	96.8	28	3.181	38	0.87	1000	215.48	161.2	324.06	287.24	6.41	9.67	13.88	18.61	0.316
216	100	100	6.5	2.2	0.4	0	0	0	93.1	97.8	28	3.35	39	0.87	1000	215.48	153.82	324.06	274.65	6.09	9.18	13.18	17.67	0.316
217	100	100	6.5	1.7	0.4	0	0	0	93.1	98.3	28	3.486	40	0.87	1000	215.48	147.25	324.06	264.52	5.85	8.82	12.67	16.99	0.316
218	100	100	6.5	6.1	0.4	1.3	0	0	93.1	92.6	29	2.029	33	0.9	1000	215.48	229.46	324.06	364.87	9.72	14.81	21.17	28.3	0.316
219	100	100	6.5	5.9	0.4	1.1	0	0	93.1	93	29	2.266	34	0.9	1000	215.48	215.24	324.06	352.5	8.7	13.26	18.96	25.34	0.316
220	100	100	6.5	5.8	0.4	0.4	0	0	93.1	93.8	29	2.512	35	0.9	1000	215.48	202.59	324.06	337.11	7.85	11.96	17.1	22.86	0.316
221	100	100	6.5	5.8	0.4	0	0	0	93.1	94.2	29	2.754	36	0.9	1000	215.48	193.02	324.06	320.54	7.16	10.91	15.6	20.85	0.316
222	100	100	6.5	4.6	0.4	0.1	0	0	93.1	95.3	29	2.981	37	0.9	1000	215.48	183.38	324.06	306.08	6.62	10.08	14.41	19.26	0.316
223	100	100	6.5	4	0.4	0	0	0	93.1	96	29	3.181	38	0.87	1000	215.48	174.34	324.06	298.03	6.2	9.45	13.51	18.05	0.316
224	100	100	6.5	2.8	0.4	0	0	0	93.1	97.2	29	3.35	39	0.87	1000	215.48	167.19	324.06	288.39	5.89	8.97	12.82	17.14	0.316
225	100	100	6.5	2.2	0.4	0	0	0	93.1	97.8	29	3.486	40	0.87	1000	215.48	159.83	324.06	280.01	5.66	8.62	12.32	16.47	0.316
226	100	100	6.5	5.4	0.4	2.3	0	0.1	93.1	92.3	30	2.029	33	0.9	1000	215.48	235.56	324.06	371.97	9.37	14.37	20.46	27.48	0.316
227	100	100	6.5	5.6	0.4	1.2	0	0	93.1	93.2	30	2.266	34	0.9	1000	215.48	223.92	324.06	359.48	8.39	12.86	18.32	24.61	0.316
228	100	100	6.5	5.3	0.4	0.8	0	0	93.1	93.9	30	2.512	35	0.9	1000	215.48	212.43	324.06	344.88	7.57	11.6	16.53	22.2	0.316
229	100	100	6.5	5.1	0.4	0.6	0	0	93.1	94.3	30	2.754	36	0.9	1000	215.48	204.84	324.06	329.12	6.9	10.58	15.07	20.25	0.316
230	100	100	6.5	5	0.4	0.1	0	0	93.1	94.9	30	2.981	37	0.9	1000	215.48	194	324.06	319.09	6.38	9.78	13.93	18.71	0.316
231	100	100	6.5	4.6	0.4	0.2	0	0	93.1	95.2	30	3.181	38	0.87	1000	215.48	186.54	324.06	311.75	5.98	9.16	13.05	17.53	0.316
232	100	100	6.5	4.5	0.4	0	0	0	93.1	95.5	30	3.35	39	0.87	1000	215.48	178.04	324.06	302.67	5.68	8.7	12.39	16.65	0.316
233	100	100	6.5	3.7	0.4	0	0	0	93.1	96.3	30	3.486	40	0.87	1000	215.48	175.37	324.06	286.24	5.45	8.36	11.91	16	0.316
234	100	100	6.5	5.1	0.4	2.4	0	0.2	93.1	92.5	31	2.029	33	0.9	1000	215.48	241.65	324.06	375.51	8.84	13.95	19.52	26.45	0.316
235	100	100	6.5	6	0.4	1.4	0	0	93.1	92.6	31	2.266	34	0.9	1000	215.48	228.91	324.06	362.03	7.92	12.49	17.48	23.68	0.316
236	100	100	6.5	5.7	0.4	1.1	0	0.1	93.1	93.2	31	2.512	35	0.9	1000	215.48	219.08	324.06	351.32	7.14	11.27	15.77	21.36	0.316
237	100	100	6.5	5.8	0.4	0.5	0	0	93.1	93.7	31	2.754	36	0.9	1000	215.48	212.19	324.06	335.93	6.51	10.28	14.38	19.48	0.316
238	100	100	6.5	5.1	0.4	0.8	0	0	93.1	94.1	31	2.981	37	0.9	1000	215.48	203.88	324.06	324.45	6.02	9.49	13.29	18	0.316
239	100	100	6.5	5.2	0.4	0.3	0	0	93.1	94.5	31	3.181	38	0.87	1000	215.48	196.89	324.06	315.5	5.64	8.9	12.45	16.87	0.316
240	100	100	6.5	5.1	0.4	0.2	0	0	93.1	94.7	31	3.35	39	0.87	1000	215.48	190.92	324.06	306.32	5.36	8.45	11.82	16.02	0.316
241	100	100	6.5	4.7	0.4	0.1	0	0	93.1	95.2	31	3.486	40	0.87	1000	215.48	187.31	324.06	297.2	5.15	8.12	11.36	15.39	0.316
242	100	100	6.5	4.3	0.4	3.1	0	0.2	93.1	92.6	32	2.029	33	0.9	1000	215.48	244.33	324.06	377.5	8.49	13.46	18.56	25.58	0.316
243	100	100	6.5	5.6	0.4	1.7	0	0	93.1	92.7	32	2.266	34	0.9	1000	215.48	234.4	324.06	362.89	7.6	12.05	16.62	22.91	0.316
244	100	100	6.5	4.8	0.4	1.9	0	0	93.1	93.3	32	2.512	35	0.9	1000	215.48	226.8	324.06	354.09	6.86	10.87	15	20.66	0.316
245	100	100	6.5	5.5	0.4	0.9	0	0	93.1	93.6	32	2.754	36	0.9	1000	215.48	219.12	324.06	339.13	6.26	9.92	13.68	18.85	0.316
246	100	100	6.5	5.6	0.4	0.7	0	0	93.1	93.7	32	2.981	37	0.9	1000	215.48	212.99	324.06	331.55	5.78	9.16	12.64	17.41	0.316
247	100	100	6.5	5.3	0.4	0.4	0	0	93.1	94.3	32	3.181	38	0.87	1000	215.48	207.19	324.06	330.35	5.42	8.59	11.84	16.32	0.316
248	100	100	6.5	5.2	0.4	0.5	0	0	93.1	94.3	32	3.35	39	0.87	1000	215.48	200.53	324.06	320.47	5.14	8.15	11.24	15.5	0.316
249	100	100	6.5	5.3	0.4	0.1	0	0	93.1	94.6	32	3.486	40	0.87	1000	215.48	196.51	324.06	308.57	4.94	7.84	10.81	14.89	0.316
250	100	100	6.5	8.6	0.4	5.5	0	0.4	93.1	85.9	33	2.029	33	0.9	1000	215.48	269.36	324.06	425.35	9.65	15.19	20.71	29.39	0.316
251	100	100	6.5	7.8	0.4	3.9	0	0.3	93.1	88.3	33	2.266	34	0.9	1000	215.48	263.41	324.06	414.54	8.64	13.6	18.54	26.32	0.316
252	100	100	6.5	5.2	0.4	3.9	0	0.2	93.1	90.9	33	2.512	35	0.9	1000	215.48	251.24	324.06	392.65	7.79	12.27	16.72	23.74	0.316
253	100	100	6.5	5.6	0.4	3.1	0	0.1	93.1	91.3	33	2.754	36	0.9	1000	215.48	244.78	324.06	386.18	7.11	11.19	15.25	21.65	0.316
254	100	100	6.5	4.9	0.4	2.5	0	0	93.1	92.6	33	2.981	37	0.9	1000	215.48	236.01	324.06	371.88	6.57	10.34	14.09	20	0.316
255	100	100	6.5	5.8	0.4	1.4	0	0	93.1	92.8	33	3.181	38	0.87	1000	215.48	229.91	324.06	367.65	6.16	9.69	13.21	18.75	0.316
256	100	100	6.5	5.6	0.4	1.1	0	0	93.1	93.3	33	3.35	39	0.87	1000	215.48	223.23	324.06	352.38	5.84	9.2	12.54	17.8	0.316
257	100	100	6.5	5.2	0.4	1.6	0	0	93.1	93.2	33	3.486	40	0.87	1000	215.48	219.32	324.06	347.2	5.62	8.84	12.05	17.11	0.316
258	100	100	6.5	16.3	0.4	6.1	0	1.6	93.1	77.6	34	2.029	33	0.9	1000	215.48	301.1	324.06	464.34	11.07	17.06	23.57	32.8	0.316
259	100	100	6.5	12.8	0.4	6	0	1.3	93.1	81.2	34	2.266	34	0.9	1000	215.48	290.51	324.06	456.47	9.91	15.28	21.1	29.37	0.316
260	100	100	6.5	11.1	0.4	5.6	0	0.9	93.1	83.3	34	2.512	35	0.9	1000	215.48	281.3	324.06	436.44	8.94	13.78	19.03	26.49	0.316
261	100	100	6.5	8.9	0.4	5.1	0	0.6	93.1	86	34	2.754	36	0.9	1000	215.48	269.6	324.06	428.94	8.16	12.57	17.36	24.17	0.316
262	100	100	6.5	8	0.4	4.6	0	0.2	93.1	87.4	34	2.981	37	0.9	1000	215.48	265.33	324.06	420.9	7.53	11.61	16.04	22.33	0.316
263	100	100	6.5	6	0.4	4.3	0	0.2	93.1	89.7	34	3.181	38	0.87	1000	215.48	257.32	324.06	400.72	7.06	10.88	15.03	20.92	0.316
264	100	100	6.5	6	0.4	3.2	0	0.1	93.1	90.8	34	3.35	39	0.87	1000	215.48	251.41	324.06	394	6.7	10.33	14.27	19.87	0.316
265	100	100	6.5	7.1	0.4	2.4	0	0.1	93.1	90.5	34	3.486	40	0.87	1000	215.48	247.44	324.06	390.98	6.44	9.93	13.72	19.09	0.316
266	100	100	6.5	20.2	0.4	6.3	0	2	93.1	73.5	35	2.029	33	0.9	1000	215.48	317.44	324.06	484.42	11.25	17.34	24	33.45	0.316
267	100	100	6.5	17.2	0.4	6.2	0	1.7	93.1	76.6	35	2.266	34	0.9	1000	215.48	304.85	324.06	472.48	10.08	15.53	21.49	29.95	0.316
268	100	100	6.5	14.8	0.4	5.9	0	1.3	93.1	79.3	35	2.512	35	0.9	1000	215.48	295.92	324.06	456.79	9.09	14.01	19.38	27.01	0.316
269	100	100	6.5	12.8	0.4	5.7	0	0.7	93.1	81.5	35	2.754	36	0.9	1000	215.48	288.02	324.06	448.91	8.29	12.77	17.68	24.64	0.316
270	100	100	6.5	11	0.4	5.3	0	0.9	93.1	83.7	35	2.981	37	0.9	1000	215.48	279.19	324.06	442.62	7.66	11.8	16.33	22.76	0.316
271	100	100	6.5	8.4	0.4	4.8	0	0.5	93.1	86.8	35	3.181	38	0.87	1000	215.48	276.18	324.06	425.92	7.18	11.06	15.31	21.33	0.316
272	100	100	6.5	8.1	0.4	5	0	0.2	93.1	86.9	35	3.35	39	0.87	1000	215.48	267.12	324.06	422.87	6.82	10.5	14.54	20.26	0.316
273	100	100	6.5	6.8	0.4	4.5	0	0.3	93.1	88.7	35	3.486	40	0.87	1000	215.48	263.52	324.06	412.59	6.55	10.09	13.97	19.47	0.316
274	100	100	6.5	21.7	0.4	6.4	0	2.4	93.1	71.9	36	2.029	33	0.9	1000	215.48	321.01	324.06	493.8	11.02	17.11	23.84	32.66	0.316
275	100	100	6.5	19.3	0.4	6.3	0	2.5	93.1	74.4	36	2.266	34	0.9	1000	215.48	317.22	324.06	481.71	9.87	15.32	21.35	29.24	0.316
276	100	100	6.5	17.8	0.4	6	0	2	93.1	76.2	36	2.512	35	0.9	1000	215.48	306.89	324.06	478.52	8.9	13.82	19.26	26.38	0.316
277	100	100	6.5	14.9	0.4	6	0	1.5	93.1	79.1	36	2.754	36	0.9	1000	215.48	295.73	324.06	460.54	8.12	12.6	17.57	24.06	0.316
278	100	100	6.5	13.2	0.4	6	0	1.3	93.1	80.8	36	2.981	37	0.9	1000	215.48	291.1	324.06	453.07	7.5	11.64	16.23	22.23	0.316
279	100	100	6.5	12.7	0.4	5.6	0	1.2	93.1	81.7	36	3.181	38	0.87	1000	215.48	285.08	324.06	437.93	7.03	10.91	15.21	20.83	0.316
280	100	100	6.5	9.6	0.4	5.7	0	1	93.1	84.7	36	3.35	39	0.87	1000	215.48	279.99	324.06	436.07	6.67	10.36	14.44	19.78	0.316
281	100	100	6.5	8.4	0.4	5.5	0	0.5	93.1	86.1	36	3.486	40	0.87	1000	215.48	276.37	324.06	429.72	6.41	9.96	13.88	19.01	0.316
282	100	100	6.5	22.9	0.4	6.4	0	3.4	93.1	70.7	37	2.029	33	0.9	1000	215.48	327.08	324.06	496.87	10.58	16.7	23.15	31.65	0.316
283	100	100	6.5	22.2	0.4	6.4	0	2.5	93.1	71.4	37	2.266	34	0.9	1000	215.48	321.35	324.06	491.95	9.48	14.95	20.73	28.34	0.316
284	100	100	6.5	20.1	0.4	6.2	0	2.4	93.1	73.7	37	2.512	35	0.9	1000	215.48	315.28	324.06	480.51	8.55	13.49	18.7	25.57	0.316
285	100	100	6.5	18.5	0.4	6	0	2	93.1	75.5	37	2.754	36	0.9	1000	215.48	308.21	324.06	469.31	7.8	12.3	17.06	23.32	0.316
286	100	100	6.5	16.2	0.4	6	0	1.9	93.1	77.8	37	2.981	37	0.9	1000	215.48	303.36	324.06	466.25	7.2	11.36	15.76	21.55	0.316
287	100	100	6.5	13.8	0.4	6.1	0	1.3	93.1	80.1	37	3.181	38	0.87	1000	215.48	297.1	324.06	458.94	6.75	10.65	14.77	20.19	0.316
288	100	100	6.5	13.2	0.4	6.1	0	1.1	93.1	80.7	37	3.35	39	0.87	1000	215.48	292.1	324.06	450.24	6.41	10.11	14.02	19.17	0.316
289	100	100	6.5	11.6	0.4	5.8	0	1.1	93.1	82.6	37	3.486	40	0.87	1000	215.48	290.68	324.06	441.87	6.16	9.72	13.48	18.42	0.316
290	100	100	6.5	24.9	0.4	6.4	0	3.3	93.1	68.7	38	2.029	33	0.9	1000	215.48	331.53	324.06	509.48	10.17	16.17	22.07	30.71	0.316
291	100	100	6.5	23.7	0.4	6.4	0	3.4	93.1	69.9	38	2.266	34	0.9	1000	215.48	324.97	324.06	503.13	9.1	14.48	19.76	27.5	0.316
292	100	100	6.5	21.1	0.4	6.4	0	2.7	93.1	72.5	38	2.512	35	0.9	1000	215.48	320.52	324.06	486.45	8.21	13.06	17.82	24.8	0.316
293	100	100	6.5	20.3	0.4	6.2	0	2.7	93.1	73.5	38	2.754	36	0.9	1000	215.48	314.76	324.06	485.75	7.49	11.91	16.26	22.62	0.316
294	100	100	6.5	19.8	0.4	6.2	0	2.3	93.1	74	38	2.981	37	0.9	1000	215.48	310.8	324.06	474.88	6.92	11.01	15.02	20.9	0.316
295	100	100	6.5	17.8	0.4	6.1	0	1.9	93.1	76.1	38	3.181	38	0.87	1000	215.48	307.32	324.06	471.38	6.49	10.31	14.07	19.59	0.316
296	100	100	6.5	17	0.4	6.1	0	1.4	93.1	76.9	38	3.35	39	0.87	1000	215.48	303.16	324.06	461.07	6.16	9.79	13.36	18.6	0.316
297	100	100	6.5	15.5	0.4	6	0	1.8	93.1	78.5	38	3.486	40	0.87	1000	215.48	297.27	324.06	452.26	5.92	9.41	12.84	17.87	0.316
298	100	100	6.5	26.6	0.4	6.7	0	4.1	93.1	66.7	39	2.029	33	0.9	1000	215.48	335.23	324.06	512.99	9.79	15.53	21.18	29.68	0.316
299	100	100	6.5	24.5	0.4	6.7	0	3.6	93.1	68.8	39	2.266	34	0.9	1000	215.48	328.14	324.06	506.41	8.76	13.9	18.96	26.58	0.316
300	100	100	6.5	23.6	0.4	6.5	0	3.1	93.1	69.9	39	2.512	35	0.9	1000	215.48	324.21	324.06	502.69	7.9	12.54	17.1	23.97	0.316
301	100	100	6.5	23	0.4	6.6	0	2.6	93.1	70.4	39	2.754	36	0.9	1000	215.48	319.45	324.06	485.18	7.21	11.44	15.6	21.87	0.316
302	100	100	6.5	21.8	0.4	6.4	0	2.4	93.1	71.8	39	2.981	37	0.9	1000	215.48	318.03	324.06	487.18	6.66	10.57	14.41	20.2	0.316
303	100	100	6.5	19.7	0.4	6.2	0	2.2	93.1	74.1	39	3.181	38	0.87	1000	215.48	312.39	324.06	477.18	6.24	9.9	13.51	18.93	0.316
304	100	100	6.5	19	0.4	6.4	0	2.1	93.1	74.6	39	3.35	39	0.87	1000	215.48	309.17	324.06	478.62	5.93	9.4	12.83	17.98	0.316
305	100	100	6.5	18.3	0.4	6.3	0	2.1	93.1	75.4	39	3.486	40	0.87	1000	215.48	306.86	324.06	475.14	5.7	9.04	12.33	17.28	0.316
306	100	100	6.5	27.3	0.4	6.8	0	4.3	93.1	65.9	40	2.029	33	0.9	1000	215.48	334.84	324.06	525.81	9.41	14.93	20.42	28.88	0.316
307	100	100	6.5	26	0.4	6.8	0	3.9	93.1	67.2	40	2.266	34	0.9	1000	215.48	332.89	324.06	518.31	8.42	13.37	18.29	25.86	0.316
308	100	100	6.5	24.9	0.4	6.7	0	3.7	93.1	68.4	40	2.512	35	0.9	1000	215.48	329.76	324.06	508.66	7.6	12.06	16.49	23.32	0.316
309	100	100	6.5	24	0.4	6.7	0	3.6	93.1	69.3	40	2.754	36	0.9	1000	215.48	324.92	324.06	503	6.93	11	15.05	21.27	0.316
310	100	100	6.5	22.8	0.4	6.7	0	3	93.1	70.5	40	2.981	37	0.9	1000	215.48	322.95	324.06	498.58	6.4	10.16	13.9	19.65	0.316
311	100	100	6.5	22.3	0.4	6.7	0	2.7	93.1	71	40	3.181	38	0.87	1000	215.48	318.5	324.06	493.23	6	9.52	13.03	18.42	0.316
312	100	100	6.5	22.2	0.4	6.4	0	2.8	93.1	71.4	40	3.35	39	0.87	1000	215.48	313.8	324.06	484.55	5.7	9.04	12.37	17.49	0.316
313	100	100	6.5	20.2	0.4	6.7	0	2.5	93.1	73.1	40	3.486	40	0.87	1000	215.48	313.29	324.06	480.68	5.47	8.69	11.89	16.81	0.316
314	100	100	6.5	27.2	0.4	6.9	0	4.7	93.1	65.9	41	2.029	33	0.9	1000	215.48	340.01	324.06	530.15	8.97	14.32	19.78	28	0.316
315	100	100	6.5	26.9	0.4	7.1	0	4.1	93.1	66	41	2.266	34	0.9	1000	215.48	335.29	324.06	524.17	8.03	12.83	17.71	25.07	0.316
316	100	100	6.5	26.3	0.4	6.9	0	4.2	93.1	66.8	41	2.512	35	0.9	1000	215.48	332.24	324.06	522.42	7.24	11.57	15.98	22.61	0.316
317	100	100	6.5	25.6	0.4	6.8	0	3.9	93.1	67.6	41	2.754	36	0.9	1000	215.48	327.48	324.06	513.03	6.61	10.55	14.57	20.63	0.316
318	100	100	6.5	24.4	0.4	6.8	0	3.5	93.1	68.8	41	2.981	37	0.9	1000	215.48	327.33	324.06	504.4	6.1	9.75	13.46	19.06	0.316
319	100	100	6.5	24.4	0.4	6.7	0	3.3	93.1	68.9	41	3.181	38	0.87	1000	215.48	323.23	324.06	503.27	5.72	9.14	12.62	17.86	0.316
320	100	100	6.5	23.1	0.4	6.8	0	3.3	93.1	70.1	41	3.35	39	0.87	1000	215.48	322.29	324.06	501.88	5.43	8.68	11.98	16.96	0.316
321	100	100	6.5	23.2	0.4	6.7	0	3	93.1	70.1	41	3.486	40	0.87	1000	215.48	322.41	324.06	500.92	5.22	8.34	11.51	16.3	0.316
322	100	100	6.5	28.1	0.4	7.2	0	4.8	93.1	64.7	42	2.029	33	0.9	1000	215.48	342.06	324.06	538.39	8.56	13.65	19.19	27.01	0.316
323	100	100	6.5	27.4	0.4	7.2	0	4.5	93.1	65.4	42	2.266	34	0.9	1000	215.48	338.13	324.06	534.55	7.67	12.22	17.18	24.19	0.316
324	100	100	6.5	27	0.4	7.1	0	4.5	93.1	65.9	42	2.512	35	0.9	1000	215.48	338.54	324.06	529.53	6.91	11.02	15.5	21.82	0.316
325	100	100	6.5	26.9	0.4	7	0	4.3	93.1	66.1	42	2.754	36	0.9	1000	215.48	334.55	324.06	525.73	6.31	10.05	14.13	19.9	0.316
326	100	100	6.5	26.1	0.4	7.1	0	4.1	93.1	66.8	42	2.981	37	0.9	1000	215.48	331.82	324.06	522.64	5.83	9.29	13.06	18.39	0.316
327	100	100	6.5	25.7	0.4	6.9	0	4	93.1	67.4	42	3.181	38	0.87	1000	215.48	329.63	324.06	516.28	5.46	8.7	12.24	17.23	0.316
328	100	100	6.5	25	0.4	6.8	0	3.8	93.1	68.2	42	3.35	39	0.87	1000	215.48	329.01	324.06	513.45	5.18	8.27	11.62	16.36	0.316
329	100	100	6.5	25.4	0.4	6.8	0	3.5	93.1	67.8	42	3.486	40	0.87	1000	215.48	326.77	324.06	516.53	4.98	7.94	11.17	15.72	0.316
330	100	100	6.5	28.2	0.4	7.4	0	4.8	93.1	64.4	43	2.029	33	0.9	1000	215.48	343.52	324.06	547.8	8.25	13.02	18.62	26.13	0.316
331	100	100	6.5	28.6	0.4	7.3	0	4.8	93.1	64.1	43	2.266	34	0.9	1000	215.48	341.43	324.06	544.86	7.39	11.66	16.67	23.39	0.316
332	100	100	6.5	27.6	0.4	7.3	0	4.7	93.1	65.1	43	2.512	35	0.9	1000	215.48	340.3	324.06	540.75	6.67	10.52	15.04	21.1	0.316
333	100	100	6.5	27.2	0.4	7.2	0	4.6	93.1	65.6	43	2.754	36	0.9	1000	215.48	338.65	324.06	538.6	6.08	9.59	13.72	19.25	0.316
334	100	100	6.5	27.2	0.4	7.1	0	4.4	93.1	65.7	43	2.981	37	0.9	1000	215.48	336.87	324.06	534.45	5.62	8.86	12.67	17.78	0.316
335	100	100	6.5	26.8	0.4	7	0	4.2	93.1	66.2	43	3.181	38	0.87	1000	215.48	335.52	324.06	531.54	5.26	8.31	11.88	16.66	0.316
336	100	100	6.5	26.5	0.4	7	0	4.4	93.1	66.5	43	3.35	39	0.87	1000	215.48	334.43	324.06	527.95	5	7.89	11.28	15.82	0.316
337	100	100	6.5	26.3	0.4	7	0	4.3	93.1	66.7	43	3.486	40	0.87	1000	215.48	333.39	324.06	526.72	4.8	7.58	10.84	15.21	0.316
338	100	100	6.5	28.7	0.4	7.5	0	5.1	93.1	63.8	44	2.029	33	0.9	1000	215.48	343.72	324.06	552.94	7.83	12.56	18.12	25.3	0.316
339	100	100	6.5	28.8	0.4	7.4	0	5	93.1	63.8	44	2.266	34	0.9	1000	215.48	342.98	324.06	552.22	7.02	11.25	16.22	22.66	0.316
340	100	100	6.5	28.5	0.4	7.4	0	4.8	93.1	64.1	44	2.512	35	0.9	1000	215.48	342.2	324.06	549.76	6.33	10.14	14.64	20.44	0.316
341	100	100	6.5	27.9	0.4	7.3	0	4.8	93.1	64.8	44	2.754	36	0.9	1000	215.48	340.6	324.06	546.45	5.77	9.25	13.35	18.64	0.316
342	100	100	6.5	27.8	0.4	7.3	0	4.8	93.1	64.9	44	2.981	37	0.9	1000	215.48	339.86	324.06	543.07	5.33	8.55	12.33	17.22	0.316
343	100	100	6.5	27.4	0.4	7.3	0	4.7	93.1	65.3	44	3.181	38	0.87	1000	215.48	339.57	324.06	543.02	5	8.01	11.56	16.14	0.316
344	100	100	6.5	27.5	0.4	7.3	0	4.7	93.1	65.2	44	3.35	39	0.87	1000	215.48	338.45	324.06	540.2	4.75	7.61	10.97	15.33	0.316
345	100	100	6.5	27.3	0.4	7.3	0	4.7	93.1	65.4	44	3.486	40	0.87	1000	215.48	337.65	324.06	537.37	4.56	7.31	10.55	14.73	0.316
346	100	100	6.5	28.8	0.4	7.6	0	5.2	93.1	63.6	45	2.029	33	0.9	1000	215.48	344.39	324.06	557.8	7.36	12.02	17.63	24.62	0.316
347	100	100	6.5	28.8	0.4	7.7	0	5.1	93.1	63.5	45	2.266	34	0.9	1000	215.48	343.56	324.06	556.56	6.59	10.76	15.78	22.04	0.316
348	100	100	6.5	28.6	0.4	7.6	0	5	93.1	63.8	45	2.512	35	0.9	1000	215.48	343.65	324.06	555.19	5.95	9.71	14.24	19.88	0.316
349	100	100	6.5	28.9	0.4	7.4	0	4.9	93.1	63.7	45	2.754	36	0.9	1000	215.48	342.76	324.06	555.13	5.42	8.86	12.99	18.14	0.316
350	100	100	6.5	28.7	0.4	7.4	0	4.9	93.1	63.9	45	2.981	37	0.9	1000	215.48	342.02	324.06	554.84	5.01	8.18	12	16.76	0.316
351	100	100	6.5	28.7	0.4	7.3	0	4.8	93.1	64	45	3.181	38	0.87	1000	215.48	342.13	324.06	554.07	4.7	7.67	11.24	15.7	0.316
352	100	100	6.5	28.3	0.4	7.3	0	4.8	93.1	64.4	45	3.35	39	0.87	1000	215.48	341.23	324.06	551.03	4.46	7.28	10.68	14.91	0.316
353	100	100	6.5	28.1	0.4	7.3	0	4.8	93.1	64.6	45	3.486	40	0.87	1000	215.48	340.77	324.06	549.82	4.28	7	10.26	14.33	0.316
354	100	100	6.5	28.8	0.4	7.8	0	5.3	93.1	63.4	46	2.029	33	0.9	1000	215.48	345.05	324.06	561.08	6.95	11.54	17.19	23.9	0.316
355	100	100	6.5	28.8	0.4	7.8	0	5.3	93.1	63.4	46	2.266	34	0.9	1000	215.48	344.96	324.06	559.15	6.22	10.33	15.39	21.4	0.316
356	100	100	6.5	28.8	0.4	7.8	0	5.3	93.1	63.4	46	2.512	35	0.9	1000	215.48	344.54	324.06	559	5.61	9.32	13.88	19.3	0.316
357	100	100	6.5	28.6	0.4	7.8	0	5.3	93.1	63.6	46	2.754	36	0.9	1000	215.48	344.32	324.06	559.53	5.12	8.5	12.66	17.61	0.316
358	100	100	6.5	28.7	0.4	7.7	0	5.3	93.1	63.6	46	2.981	37	0.9	1000	215.48	343.83	324.06	558.57	4.73	7.86	11.7	16.27	0.316
359	100	100	6.5	28.7	0.4	7.7	0	5.1	93.1	63.6	46	3.181	38	0.87	1000	215.48	343.75	324.06	557.77	4.43	7.36	10.96	15.24	0.316
360	100	100	6.5	28.7	0.4	7.7	0	5.3	93.1	63.6	46	3.35	39	0.87	1000	215.48	343.84	324.06	558.5	4.21	6.99	10.41	14.48	0.316
361	100	100	6.5	28.5	0.4	7.8	0	5.3	93.1	63.7	46	3.486	40	0.87	1000	215.48	343.04	324.06	558.36	4.04	6.72	10	13.91	0.316
362	100	100	6.5	29.2	0.4	7.9	0	5.3	93.1	62.9	47	2.029	33	0.9	1000	215.48	345.25	324.06	563.71	6.56	11.08	16.68	23.23	0.316
363	100	100	6.5	29.2	0.4	7.9	0	5.3	93.1	62.9	47	2.266	34	0.9	1000	215.48	345.2	324.06	563.47	5.88	9.92	14.94	20.8	0.316
364	100	100	6.5	29.2	0.4	7.8	0	5.3	93.1	63	47	2.512	35	0.9	1000	215.48	345.16	324.06	563.52	5.3	8.95	13.47	18.76	0.316
365	100	100	6.5	29.1	0.4	7.8	0	5.3	93.1	63.1	47	2.754	36	0.9	1000	215.48	345.09	324.06	563.65	4.83	8.16	12.29	17.11	0.316
366	100	100	6.5	29	0.4	7.9	0	5.3	93.1	63.1	47	2.981	37	0.9	1000	215.48	345.01	324.06	562.77	4.47	7.54	11.35	15.81	0.316
367	100	100	6.5	29	0.4	7.8	0	5.3	93.1	63.2	47	3.181	38	0.87	1000	215.48	345.04	324.06	561.68	4.19	7.07	10.64	14.82	0.316
368	100	100	6.5	28.9	0.4	7.8	0	5.3	93.1	63.3	47	3.35	39	0.87	1000	215.48	345.11	324.06	562.15	3.97	6.71	10.1	14.07	0.316
369	100	100	6.5	29	0.4	7.8	0	5.3	93.1	63.2	47	3.486	40	0.87	1000	215.48	345.01	324.06	562.75	3.82	6.45	9.71	13.52	0.316
370	100	100	6.5	29.2	0.4	7.9	0	5.3	93.1	62.9	48	2.029	33	0.9	1000	215.48	345.3	324.06	564.69	6.22	10.64	16.3	22.58	0.316
371	100	100	6.5	29.2	0.4	7.9	0	5.3	93.1	62.9	48	2.266	34	0.9	1000	215.48	345.3	324.06	564.69	5.57	9.52	14.6	20.22	0.316
372	100	100	6.5	29.2	0.4	7.9	0	5.3	93.1	62.9	48	2.512	35	0.9	1000	215.48	345.3	324.06	564.69	5.03	8.59	13.17	18.24	0.316
373	100	100	6.5	29.2	0.4	7.9	0	5.3	93.1	62.9	48	2.754	36	0.9	1000	215.48	345.3	324.06	564.69	4.59	7.84	12.01	16.63	0.316
374	100	100	6.5	29.2	0.4	7.9	0	5.3	93.1	62.9	48	2.981	37	0.9	1000	215.48	345.3	324.06	564.69	4.24	7.24	11.1	15.37	0.316
375	100	100	6.5	29.2	0.4	7.9	0	5.3	93.1	62.9	48	3.181	38	0.87	1000	215.48	345.3	324.06	564.69	3.97	6.78	10.4	14.4	0.316
376	100	100	6.5	29.2	0.4	7.9	0	5.3	93.1	62.9	48	3.35	39	0.87	1000	215.48	345.3	324.06	564.69	3.77	6.44	9.87	13.67	0.316
377	100	100	6.5	29.2	0.4	7.9	0	5.3	93.1	62.9	48	3.486	40	0.87	1000	215.48	345.3	324.06	564.69	3.62	6.19	9.49	13.14	0.316
378	86.9	13	0	0	0	0	0	0	100	100	2	2.029	33	0.9	1250	62.18	17.78	117.5	42.34	3.67	5.17	8.12	10.03	0
379	80.9	5.9	0	0	0	0	0	0	100	100	2	2.266	34	0.9	1250	56.95	13.23	108.38	33.4	3.28	4.63	7.27	8.98	0
380	73.5	2.4	0	0	0	0	0	0	100	100	2	2.512	35	0.9	1250	52.24	9.68	100.46	26.49	2.96	4.17	6.55	8.1	0
381	65.9	0.8	0	0	0	0	0	0	100	100	2	2.754	36	0.9	1250	48.4	7.12	93.14	20.41	2.7	3.81	5.98	7.39	0
382	59.4	0.3	0	0	0	0	0	0	100	100	2	2.981	37	0.9	1250	44.83	5.13	86.65	16.63	2.5	3.52	5.52	6.83	0
383	54.3	0.1	0	0	0	0	0	0	100	100	2	3.181	38	0.87	1250	41.63	3.66	80.97	13.37	2.34	3.3	5.18	6.4	0
384	48.9	0	0	0	0	0	0	0	100	100	2	3.35	39	0.87	1250	38.46	2.72	75.85	10.59	2.22	3.13	4.92	6.07	0
385	45.8	0	0	0	0	0	0	0	100	100	2	3.486	40	0.87	1250	36.56	2.02	71.59	8.71	2.13	3.01	4.72	5.84	0
386	98	24.1	0	0	0	0	0	0	100	100	3	2.029	33	0.9	1250	83.07	23.68	150.16	54.33	4.72	6.39	9.96	12.45	0
387	95.9	14.1	0	0	0	0	0	0	100	100	3	2.266	34	0.9	1250	76.31	17.55	142.02	43.94	4.23	5.72	8.91	11.15	0
388	93.3	7	0	0	0	0	0	0	100	100	3	2.512	35	0.9	1250	70.58	13.19	131.42	34.9	3.82	5.16	8.04	10.06	0
389	90.2	3.2	0	0	0	0	0	0	100	100	3	2.754	36	0.9	1250	65.7	9.53	123.28	28.01	3.48	4.7	7.33	9.17	0
390	86.3	1.6	0	0	0	0	0	0	100	100	3	2.981	37	0.9	1250	61.41	7.02	115.04	22.59	3.22	4.35	6.78	8.47	0
391	81.6	0.5	0	0	0	0	0	0	100	100	3	3.181	38	0.87	1250	57.28	5.04	107.37	17.64	3.01	4.07	6.35	7.94	0
392	77.4	0.2	0	0	0	0	0	0	100	100	3	3.35	39	0.87	1250	54.17	3.7	102.68	14.32	2.86	3.87	6.03	7.54	0
393	73.3	0	0	0	0	0	0	0	100	100	3	3.486	40	0.87	1250	51.77	2.97	97.71	12.29	2.75	3.72	5.79	7.25	0
394	99.7	29.3	0	0	0	0	0	0	100	100	4	2.029	33	0.9	1250	91.96	26.61	164.37	59.62	4.99	6.66	10.44	13.03	0
395	99	17.9	0	0	0	0	0	0	100	100	4	2.266	34	0.9	1250	85.87	19.86	155.74	49.05	4.47	5.96	9.35	11.67	0
396	98.1	9	0	0	0	0	0	0	100	100	4	2.512	35	0.9	1250	79.86	14.81	144.27	37.99	4.03	5.38	8.43	10.53	0
397	97	4.8	0	0	0	0	0	0	100	100	4	2.754	36	0.9	1250	74.21	10.91	136.8	30.56	3.68	4.91	7.69	9.6	0
398	94.9	2	0	0	0	0	0	0	100	100	4	2.981	37	0.9	1250	69.35	8.12	129.21	25.02	3.4	4.53	7.11	8.87	0
399	93.2	0.9	0	0	0	0	0	0	100	100	4	3.181	38	0.87	1250	65.51	5.85	121.02	20.1	3.18	4.25	6.66	8.31	0
400	90.8	0.4	0	0	0	0	0	0	100	100	4	3.35	39	0.87	1250	62.64	4.54	116.01	16.43	3.02	4.03	6.32	7.89	0
401	88.6	0.1	0	0	0	0	0	0	100	100	4	3.486	40	0.87	1250	59.45	3.44	111.13	14.21	2.9	3.88	6.08	7.59	0
402	99.9	30.6	0	0	0	0	0	0	100	100	5	2.029	33	0.9	1250	96.23	27.6	170.37	62.67	4.89	6.52	10.39	12.97	0
403	99.6	20.2	0	0	0	0	0	0	100	100	5	2.266	34	0.9	1250	90.23	21.51	161.1	50.8	4.37	5.84	9.31	11.62	0
404	99.2	11.4	0	0	0	0	0	0	100	100	5	2.512	35	0.9	1250	84.2	15.8	151.54	40.86	3.95	5.27	8.39	10.48	0
405	98.4	5.8	0	0	0	0	0	0	100	100	5	2.754	36	0.9	1250	78.8	11.96	144.13	33.15	3.6	4.81	7.66	9.56	0
406	97.6	2.8	0	0	0	0	0	0	100	100	5	2.981	37	0.9	1250	74.47	8.81	136.85	26.32	3.33	4.44	7.07	8.83	0
407	96.8	1.1	0	0	0	0	0	0	100	100	5	3.181	38	0.87	1250	70.82	6.6	129.76	21.73	3.12	4.16	6.63	8.28	0
408	95.9	0.4	0	0	0	0	0	0	100	100	5	3.35	39	0.87	1250	67.58	5.04	125.42	17.94	2.96	3.95	6.29	7.86	0
409	94.7	0.2	0	0	0	0	0	0	100	100	5	3.486	40	0.87	1250	65.07	3.83	119.86	15.42	2.84	3.8	6.05	7.55	0
410	100	32.2	0	0	0	0	0	0	100	100	6	2.029	33	0.9	1250	97.89	28.26	172.33	63.76	4.7	6.22	10.14	12.67	0
411	99.8	20.9	0	0	0	0	0	0	100	100	6	2.266	34	0.9	1250	92.63	21.85	164.29	51.62	4.21	5.57	9.08	11.34	0
412	99.3	13.1	0	0	0	0	0	0	100	100	6	2.512	35	0.9	1250	87.78	16.78	156.17	42.89	3.8	5.03	8.19	10.23	0
413	99.1	6	0	0	0	0	0	0	100	100	6	2.754	36	0.9	1250	82.94	12.42	149.04	33.77	3.46	4.58	7.47	9.33	0
414	98.1	3.3	0	0	0	0	0	0	100	100	6	2.981	37	0.9	1250	78.7	9.37	142.52	27.75	3.2	4.23	6.9	8.62	0
415	97.8	1.2	0	0	0	0	0	0	100	100	6	3.181	38	0.87	1250	74.84	6.97	136.28	22.42	3	3.97	6.47	8.08	0
416	97.1	0.6	0	0	0	0	0	0	100	100	6	3.35	39	0.87	1250	72.47	5.48	131.05	19.01	2.85	3.77	6.14	7.67	0
417	96.5	0.4	0	0	0	0	0	0	100	100	6	3.486	40	0.87	1250	70.05	4.41	128.49	16.62	2.74	3.62	5.9	7.37	0
418	100	32.7	0	0	0	0	0	0	100	100	7	2.029	33	0.9	1250	100.12	28.63	173.32	64.23	4.6	6.02	9.81	12.3	0
419	99.9	22.1	0	0	0	0	0	0	100	100	7	2.266	34	0.9	1250	94.93	22.6	165.64	53.1	4.12	5.39	8.78	11.02	0
420	99.9	13.4	0	0	0	0	0	0	100	100	7	2.512	35	0.9	1250	90.42	17.11	159.67	43.1	3.72	4.86	7.92	9.94	0
421	99.4	7.4	0	0	0	0	0	0	100	100	7	2.754	36	0.9	1250	86.36	13.06	153.23	35.48	3.39	4.44	7.23	9.06	0
422	98.9	3.3	0	0	0	0	0	0	100	100	7	2.981	37	0.9	1250	82.61	9.88	147.24	28.61	3.13	4.1	6.68	8.37	0
423	98.1	1.6	0	0	0	0	0	0	100	100	7	3.181	38	0.87	1250	79.07	7.68	142.58	23.59	2.93	3.84	6.26	7.85	0
424	97.9	0.6	0	0	0	0	0	0	100	100	7	3.35	39	0.87	1250	76.25	5.93	137.03	19.64	2.79	3.65	5.94	7.45	0
425	97.2	0.3	0	0	0	0	0	0	100	100	7	3.486	40	0.87	1250	74.18	4.74	133.43	16.85	2.68	3.5	5.71	7.16	0
426	100	33.3	0	0	0	0	0	0	100	100	8	2.029	33	0.9	1250	103.28	29.12	173.87	65.77	4.4	5.88	9.34	11.81	0
427	99.9	22.5	0	0	0	0	0	0	100	100	8	2.266	34	0.9	1250	98.16	22.67	168.13	53.45	3.94	5.26	8.36	10.58	0
428	99.9	13.9	0	0	0	0	0	0	100	100	8	2.512	35	0.9	1250	93.95	17.68	161.05	43.69	3.55	4.75	7.54	9.54	0
429	99.7	8	0	0	0	0	0	0	100	100	8	2.754	36	0.9	1250	89.92	13.8	155.88	36.38	3.24	4.33	6.88	8.7	0
430	99.3	4.3	0	0	0	0	0	0	100	100	8	2.981	37	0.9	1250	86.23	10.61	151.24	29.81	2.99	4	6.35	8.04	0
431	98.9	1.8	0	0	0	0	0	0	100	100	8	3.181	38	0.87	1250	83.56	8.13	146.07	24.4	2.81	3.75	5.95	7.53	0
432	98.4	0.7	0	0	0	0	0	0	100	100	8	3.35	39	0.87	1250	80.74	6.34	142.79	20.81	2.66	3.56	5.65	7.15	0
433	97.9	0.3	0	0	0	0	0	0	100	100	8	3.486	40	0.87	1250	78.85	5.12	138.72	17.72	2.56	3.42	5.43	6.88	0
434	100	50.5	0	0	0	0	0	0	100	100	9	2.029	33	0.9	1250	123.27	39.45	210.78	86.19	5.51	7.4	11.71	15.07	0
435	100	37.9	0	0	0	0	0	0	100	100	9	2.266	34	0.9	1250	117.8	31.4	203.84	71.83	4.93	6.63	10.49	13.49	0
436	100	26.7	0	0	0	0	0	0	100	100	9	2.512	35	0.9	1250	113.01	24.78	196.64	59.05	4.45	5.98	9.46	12.17	0
437	100	17.4	0	0	0	0	0	0	100	100	9	2.754	36	0.9	1250	108.5	19.44	189.69	48.05	4.06	5.46	8.63	11.1	0
438	100	10.8	0	0	0	0	0	0	100	100	9	2.981	37	0.9	1250	104.82	15.19	184.68	40.26	3.75	5.04	7.97	10.26	0
439	100	6.3	0	0	0	0	0	0	100	100	9	3.181	38	0.87	1250	100.94	11.69	178.26	33.54	3.51	4.72	7.47	9.61	0
440	100	3.7	0	0	0	0	0	0	100	100	9	3.35	39	0.87	1250	97.93	9.36	174.08	28.78	3.34	4.48	7.1	9.13	0
441	99.9	2	0	0	0	0	0	0	100	100	9	3.486	40	0.87	1250	95.21	7.9	169.57	24.71	3.21	4.31	6.82	8.77	0
442	100	72	1.9	0	0	0	0	0	98.1	100	10	2.029	33	0.9	1250	159.44	59.06	273.67	126.41	7.52	10.4	16.3	20.85	0.001142857
443	100	59.9	1.3	0	0	0	0	0	98.7	100	10	2.266	34	0.9	1250	152.39	47.19	264.63	105.69	6.73	9.31	14.6	18.67	0.000285714
444	100	47.1	0.9	0	0	0	0	0	99.1	100	10	2.512	35	0.9	1250	145.89	36.83	256.01	88.42	6.07	8.4	13.17	16.84	0
445	100	36	0.5	0	0	0	0	0	99.5	100	10	2.754	36	0.9	1250	139.7	29.29	246.77	72.39	5.54	7.66	12.01	15.36	0.000142857
446	100	26.7	0.2	0	0	0	0	0	99.8	100	10	2.981	37	0.9	1250	134.69	23.38	238.61	60.95	5.12	7.08	11.09	14.19	0
447	100	17.4	0.1	0	0	0	0	0	99.9	100	10	3.181	38	0.87	1250	129.44	18.42	230.64	49.6	4.8	6.63	10.4	13.3	0
448	100	13.4	0.1	0	0	0	0	0	99.9	100	10	3.35	39	0.87	1250	125.63	14.36	224.41	43.82	4.55	6.3	9.87	12.63	0
449	100	9	0	0	0	0	0	0	100	100	10	3.486	40	0.87	1250	122.77	12.37	219.91	37.46	4.38	6.05	9.49	12.13	0
450	100	78.2	3.2	0	0	0	0	0	96.8	100	11	2.029	33	0.9	1250	177.18	67.76	299.82	145.6	8.36	11.42	17.93	23.05	0.007428571
451	100	67.5	2.6	0	0	0	0	0	97.4	100	11	2.266	34	0.9	1250	170.14	54.98	290.87	121.02	7.49	10.23	16.05	20.64	0.003
452	100	56.1	2.1	0	0	0	0	0	97.9	100	11	2.512	35	0.9	1250	163.47	43.67	282.12	101.69	6.75	9.23	14.48	18.62	0.000571429
453	100	44.7	1.7	0	0	0	0	0	98.3	100	11	2.754	36	0.9	1250	157.11	35.53	272.71	84.87	6.16	8.42	13.21	16.98	0.000285714
454	100	34.8	1.2	0	0	0	0	0	98.8	100	11	2.981	37	0.9	1250	152.26	28.35	263.89	71.19	5.69	7.78	12.2	15.69	0
455	100	25.6	0.9	0	0	0	0	0	99.1	100	11	3.181	38	0.87	1250	146.4	22.55	257.03	59.95	5.33	7.29	11.44	14.7	0
456	100	19	0.5	0	0	0	0	0	99.5	100	11	3.35	39	0.87	1250	142.54	18.11	251.67	52	5.06	6.92	10.86	13.96	0
457	100	14.3	0.4	0	0	0	0	0	99.6	100	11	3.486	40	0.87	1250	139.91	15.22	246	45.62	4.87	6.65	10.43	13.41	0
458	100	81.4	4.2	0	0	0	0	0	95.8	100	12	2.029	33	0.9	1250	187.32	72.5	310	152.02	8.6	11.52	18.29	23.31	0.014428571
459	100	71.1	3.4	0	0	0	0	0	96.6	100	12	2.266	34	0.9	1250	180.37	59.04	302.22	129.49	7.7	10.32	16.38	20.87	0.003857143
460	100	59.9	3	0	0	0	0	0	97	100	12	2.512	35	0.9	1250	173.19	46.99	290.67	107.3	6.95	9.31	14.78	18.83	0.001428571
461	100	48.6	2.3	0	0	0	0	0	97.7	100	12	2.754	36	0.9	1250	168.7	38.02	284.94	92.05	6.34	8.49	13.48	17.17	0
462	100	39.1	2	0	0	0	0	0	98	100	12	2.981	37	0.9	1250	162.59	31.19	277.84	78.98	5.85	7.84	12.45	15.87	0
463	100	29.6	1.8	0	0	0	0	0	98.2	100	12	3.181	38	0.87	1250	158.07	25.02	271.21	65.08	5.48	7.35	11.67	14.87	0
464	100	22.9	1.3	0	0	0	0	0	98.7	100	12	3.35	39	0.87	1250	154.79	20.6	264.89	56.94	5.21	6.98	11.08	14.12	0
465	100	17.4	1.1	0	0	0	0	0	98.9	100	12	3.486	40	0.87	1250	151.2	17.41	261.41	49.69	5	6.71	10.65	13.57	0
466	100	82.7	5	0	0	0	0	0	95	100	13	2.029	33	0.9	1250	193.65	73.94	314.02	157.15	8.6	11.43	17.84	22.8	0.015285714
467	100	74	4.3	0	0	0	0	0	95.7	100	13	2.266	34	0.9	1250	187.5	61.22	305.85	131.74	7.7	10.24	15.97	20.42	0.008142857
468	100	62.7	3.7	0	0	0	0	0	96.3	100	13	2.512	35	0.9	1250	182.34	49.97	299.4	112.64	6.95	9.24	14.41	18.42	0.002857143
469	100	52.7	3.1	0	0	0	0	0	96.9	100	13	2.754	36	0.9	1250	177.08	41.38	291.35	95.18	6.34	8.42	13.14	16.8	0.000571429
470	100	42.1	2.7	0	0	0	0	0	97.3	100	13	2.981	37	0.9	1250	172.27	33.4	286.72	81.97	5.86	7.78	12.14	15.52	0.000428571
471	100	32.8	2.3	0	0	0	0	0	97.7	100	13	3.181	38	0.87	1250	168.42	27.25	280.58	70.47	5.49	7.29	11.38	14.55	0.000285714
472	100	26.2	2.2	0	0	0	0	0	97.8	100	13	3.35	39	0.87	1250	164.47	22.83	276.56	60.76	5.21	6.93	10.8	13.81	0
473	100	21.3	1.8	0	0	0	0	0	98.2	100	13	3.486	40	0.87	1250	161.66	19.51	272.61	54.77	5.01	6.66	10.38	13.27	0
474	100	83.7	5.3	0	0.1	0	0	0	94.6	100	14	2.029	33	0.9	1250	198.78	75.57	317.09	158.4	8.09	11.19	17.3	22.03	0.023
475	100	74.8	5	0	0	0	0	0	95	100	14	2.266	34	0.9	1250	194.25	63.72	309.33	136.81	7.24	10.02	15.49	19.73	0.011142857
476	100	65.7	4.4	0	0	0	0	0	95.6	100	14	2.512	35	0.9	1250	189.8	52.5	302.12	116.6	6.53	9.04	13.97	17.79	0.005428571
477	100	55	3.9	0	0	0	0	0	96.1	100	14	2.754	36	0.9	1250	184.98	43.37	297.78	99.67	5.96	8.25	12.75	16.23	0.001857143
478	100	44.9	3.5	0	0	0	0	0	96.5	100	14	2.981	37	0.9	1250	181.24	35.49	292.7	85.72	5.51	7.62	11.78	15	0.001142857
479	100	36.3	3.2	0	0	0	0	0	96.8	100	14	3.181	38	0.87	1250	177.77	29.17	287.74	73.65	5.16	7.14	11.03	14.05	0
480	100	29.6	2.9	0	0	0	0	0	97.1	100	14	3.35	39	0.87	1250	173.3	24.66	284.9	64.15	4.9	6.78	10.48	13.34	0
481	100	23	2.6	0	0	0	0	0	97.4	100	14	3.486	40	0.87	1250	171.37	21.45	279.75	57.2	4.71	6.52	10.07	12.82	0
482	100	84.9	5.8	0	0.1	0	0	0	94.1	100	15	2.029	33	0.9	1250	203.6	77.26	317.49	159.98	7.61	10.89	16.79	21.38	0.029428571
483	100	76	5.5	0	0.1	0	0	0	94.4	100	15	2.266	34	0.9	1250	198.88	64.49	312.97	140.19	6.81	9.75	15.03	19.14	0.016285714
484	100	66.9	5.1	0	0	0	0	0	94.9	100	15	2.512	35	0.9	1250	195.57	53.91	307.05	119.23	6.14	8.8	13.56	17.27	0.007571429
485	100	56.6	4.6	0	0	0	0	0	95.4	100	15	2.754	36	0.9	1250	191.71	44.47	303.41	103.3	5.6	8.02	12.37	15.75	0.002285714
486	100	48.3	4.2	0	0	0	0	0	95.8	100	15	2.981	37	0.9	1250	188.08	37.93	298.35	89.8	5.18	7.41	11.43	14.55	0.001142857
487	100	39.3	3.9	0	0	0	0	0	96.1	100	15	3.181	38	0.87	1250	185.34	31.32	294.09	77.58	4.85	6.95	10.71	13.64	0.000571429
488	100	31.7	3.5	0	0	0	0	0	96.5	100	15	3.35	39	0.87	1250	181.96	26.55	290.35	68.55	4.61	6.6	10.17	12.95	0
489	100	26	3.4	0	0	0	0	0	96.6	100	15	3.486	40	0.87	1250	179.85	23.43	289	61.18	4.43	6.34	9.77	12.44	0
490	100	85.6	5.9	0	0.2	0	0	0	93.9	100	16	2.029	33	0.9	1250	206.92	80	320.71	161.95	7.25	10.51	15.91	20.67	0.036571429
491	100	78.1	5.7	0	0.1	0	0	0	94.2	100	16	2.266	34	0.9	1250	204.39	68.27	318.1	141.16	6.49	9.41	14.24	18.51	0.022428571
492	100	68.9	5.6	0	0.1	0	0	0	94.3	100	16	2.512	35	0.9	1250	200.56	56.51	312.46	122.18	5.85	8.49	12.85	16.7	0.012285714
493	100	59.6	5.3	0	0	0	0	0	94.7	100	16	2.754	36	0.9	1250	197.59	46.89	310.41	107	5.34	7.75	11.72	15.23	0.004714286
494	100	51.6	4.9	0	0	0	0	0	95.1	100	16	2.981	37	0.9	1250	194.98	40.32	306.06	91.8	4.93	7.16	10.83	14.07	0.002
495	100	42.2	4.7	0	0	0	0	0	95.3	100	16	3.181	38	0.87	1250	191.97	33.32	301.69	80.55	4.62	6.71	10.15	13.18	0.001142857
496	100	36	4.3	0	0	0	0	0	95.7	100	16	3.35	39	0.87	1250	189.08	29.17	298.49	71.37	4.39	6.37	9.63	12.52	0.000285714
497	100	29.7	4.1	0	0	0	0	0	95.9	100	16	3.486	40	0.87	1250	187.28	25.4	296.15	64.25	4.22	6.12	9.26	12.03	0.000142857
498	100	91.9	6.4	0	0.5	0	0	0	93.1	100	17	2.029	33	0.9	1250	221.17	96	344.94	193.39	8.39	12	17.98	23.51	0.068714286
499	100	86.2	6.3	0	0.5	0	0	0	93.2	100	17	2.266	34	0.9	1250	218.53	82.19	339.08	170.47	7.51	10.74	16.1	21.05	0.055142857
500	100	78.8	6.2	0	0.4	0	0	0	93.4	100	17	2.512	35	0.9	1250	215.04	69.87	337.42	148.75	6.77	9.69	14.53	18.99	0.040285714
501	100	71.8	6.1	0	0.3	0	0	0	93.6	100	17	2.754	36	0.9	1250	212.19	59.65	332.58	128.58	6.18	8.84	13.25	17.32	0.029571429
502	100	63.7	6	0	0.3	0	0	0	93.7	100	17	2.981	37	0.9	1250	209.22	50.49	330.14	112.87	5.71	8.17	12.24	16	0.016714286
503	100	55	6	0	0.2	0	0	0	93.8	100	17	3.181	38	0.87	1250	207.12	43.02	326.58	98.33	5.35	7.65	11.47	14.99	0.007714286
504	100	48.2	5.8	0	0.2	0	0	0	94	100	17	3.35	39	0.87	1250	204.7	37.78	323.36	88.41	5.08	7.27	10.89	14.24	0.004285714
505	100	41.9	5.7	0	0.2	0	0	0	94.1	100	17	3.486	40	0.87	1250	202.5	33.11	320.64	81.53	4.88	6.98	10.47	13.68	0.003428571
506	100	97.3	6.5	0.4	2	0	0	0	91.5	99.6	18	2.029	33	0.9	1250	242.15	126.43	378.04	251.83	10.82	14.78	22.08	29.42	0.213428571
507	100	93.8	6.6	0.1	1.7	0	0	0	91.7	99.9	18	2.266	34	0.9	1250	239.52	108.81	374.02	222.54	9.69	13.24	19.77	26.34	0.176285714
508	100	88.5	6.6	0	1.5	0	0	0	91.9	100	18	2.512	35	0.9	1250	236.58	93.67	373.3	196.28	8.74	11.94	17.83	23.76	0.144857143
509	100	82.9	6.5	0	1.2	0	0	0	92.3	100	18	2.754	36	0.9	1250	234.2	80.67	367.57	172.92	7.97	10.89	16.26	21.67	0.115857143
510	100	77.9	6.4	0	1.2	0	0	0	92.4	100	18	2.981	37	0.9	1250	231.08	70.08	363.84	149.58	7.37	10.06	15.03	20.02	0.084285714
511	100	70.8	6.4	0	1	0	0	0	92.6	100	18	3.181	38	0.87	1250	228.28	59.94	361.69	133.77	6.9	9.43	14.08	18.76	0.065571429
512	100	65.1	6.5	0	0.9	0	0	0	92.6	100	18	3.35	39	0.87	1250	226.3	53.16	358.46	121.47	6.56	8.95	13.37	17.82	0.046285714
513	100	60	6.4	0	0.8	0	0	0	92.8	100	18	3.486	40	0.87	1250	224.01	47.49	356.05	108.87	6.3	8.6	12.85	17.12	0.038428571
514	100	98.9	7.1	1.2	2.5	0	0	0	90.4	98.8	19	2.029	33	0.9	1250	254.5	142.18	391.92	281.4	11.53	15.69	23.58	31.05	0.290714286
515	100	97.2	7	0.4	2.4	0	0	0	90.6	99.6	19	2.266	34	0.9	1250	251.9	123.94	388.57	250.28	10.33	14.05	21.12	27.8	0.256285714
516	100	93.2	6.9	0.1	2.3	0	0	0	90.8	99.9	19	2.512	35	0.9	1250	249.46	107.31	386.56	221.66	9.32	12.67	19.05	25.08	0.224285714
517	100	88.9	7	0	2.1	0	0	0	90.9	100	19	2.754	36	0.9	1250	247	93.52	384.19	194.61	8.5	11.56	17.37	22.88	0.190857143
518	100	84.2	6.8	0	2	0	0	0	91.2	100	19	2.981	37	0.9	1250	244.91	81.98	381.56	176.84	7.85	10.68	16.05	21.13	0.162142857
519	100	78.1	6.8	0	1.8	0	0	0	91.4	100	19	3.181	38	0.87	1250	242.13	70.29	379.89	155.28	7.36	10.01	15.04	19.8	0.130857143
520	100	73.4	6.9	0	1.7	0	0	0	91.4	100	19	3.35	39	0.87	1250	241.12	63.77	377.51	141.47	6.99	9.5	14.28	18.81	0.112
521	100	68.6	6.6	0	1.6	0	0	0	91.8	100	19	3.486	40	0.87	1250	239.53	57.08	375.8	128.84	6.71	9.13	13.73	18.07	0.097142857
522	100	99.4	7	1.6	2.7	0	0	0	90.3	98.4	20	2.029	33	0.9	1250	260.22	150.71	396.41	293.12	11.22	15.79	23.74	30.89	0.338428571
523	100	98.5	7	0.7	2.6	0	0	0	90.4	99.3	20	2.266	34	0.9	1250	258.62	132.58	395.91	259.61	10.04	14.14	21.25	27.66	0.302
524	100	96.3	7	0.2	2.6	0	0	0	90.4	99.8	20	2.512	35	0.9	1250	257.28	116.05	393.77	234.59	9.06	12.76	19.17	24.95	0.269857143
525	100	92.1	7	0.1	2.5	0	0	0	90.5	99.9	20	2.754	36	0.9	1250	255.29	101.82	390.96	210.18	8.26	11.64	17.49	22.76	0.246
526	100	88.5	7	0	2.4	0	0	0	90.6	100	20	2.981	37	0.9	1250	253.92	89.29	389.24	187.75	7.63	10.75	16.16	21.03	0.214571429
527	100	82.6	7	0	2.4	0	0	0	90.6	100	20	3.181	38	0.87	1250	251.91	78.19	388.67	170.1	7.15	10.07	15.14	19.71	0.188
528	100	78.9	6.9	0	2.3	0	0	0	90.8	100	20	3.35	39	0.87	1250	250.95	71.21	387.63	155.08	6.79	9.57	14.38	18.71	0.167
529	100	74.5	7	0	2.1	0	0	0	90.9	100	20	3.486	40	0.87	1250	249.82	64.84	386.28	142.69	6.53	9.19	13.82	17.98	0.148142857
530	100	99.8	7	2.3	2.9	0	0	0	90.1	97.7	21	2.029	33	0.9	1250	262.57	155.78	398.84	298.57	10.66	15.45	23.12	30.1	0.399714286
531	100	99.2	7.1	0.9	2.8	0	0	0	90.1	99.1	21	2.266	34	0.9	1250	261.84	138.53	397.71	273.47	9.55	13.83	20.7	26.95	0.352714286
532	100	97.4	7	0.4	2.8	0	0	0	90.2	99.6	21	2.512	35	0.9	1250	261.29	123.45	396.39	245.58	8.61	12.48	18.67	24.31	0.318
533	100	94.6	7	0.1	2.8	0	0	0	90.2	99.9	21	2.754	36	0.9	1250	260.76	108.97	395.96	221	7.85	11.38	17.03	22.17	0.288714286
534	100	91.8	7	0	2.7	0	0	0	90.3	100	21	2.981	37	0.9	1250	259.33	95.54	394.97	200.23	7.26	10.52	15.73	20.48	0.262571429
535	100	87.5	7	0	2.6	0	0	0	90.4	100	21	3.181	38	0.87	1250	258.87	85.72	394.04	181	6.8	9.85	14.74	19.2	0.235571429
536	100	83	7	0	2.6	0	0	0	90.4	100	21	3.35	39	0.87	1250	258.4	77.87	393.26	166.68	6.46	9.36	14	18.23	0.215142857
537	100	80.2	7	0	2.6	0	0	0	90.4	100	21	3.486	40	0.87	1250	257.37	70.68	392.27	153.63	6.21	8.99	13.45	17.52	0.201285714
538	100	99.9	7	2.7	3	0.1	0	0	90	97.2	22	2.029	33	0.9	1250	264.91	162.72	399.94	302.58	10.15	15.06	22.16	29.19	0.458857143
539	100	99.7	7	1.3	3	0	0	0	90	98.7	22	2.266	34	0.9	1250	264.73	146.61	399.6	277.71	9.08	13.49	19.84	26.14	0.429285714
540	100	98.8	6.9	0.7	3	0	0	0	90.1	99.3	22	2.512	35	0.9	1250	264.47	130.01	398.96	253.23	8.19	12.17	17.9	23.58	0.398857143
541	100	97.1	6.9	0.2	3	0	0	0	90.1	99.8	22	2.754	36	0.9	1250	264.08	116.92	398.5	229.12	7.47	11.1	16.32	21.51	0.362857143
542	100	94.3	7	0	2.9	0	0	0	90.1	100	22	2.981	37	0.9	1250	263.45	103.91	397.9	209.71	6.91	10.25	15.08	19.87	0.328857143
543	100	91.3	6.9	0	2.9	0	0	0	90.2	100	22	3.181	38	0.87	1250	263.33	91.73	397.48	188.91	6.47	9.61	14.13	18.62	0.306285714
544	100	88	6.9	0	2.9	0	0	0	90.2	100	22	3.35	39	0.87	1250	262.98	84.33	397.27	176.52	6.14	9.12	13.42	17.68	0.281142857
545	100	84.9	7	0	2.8	0	0	0	90.2	100	22	3.486	40	0.87	1250	262.35	78.59	396.97	164.52	5.91	8.77	12.9	16.99	0.271857143
546	100	100	7.2	3.2	3	0.1	0	0	89.8	96.7	23	2.029	33	0.9	1250	266.55	167.91	401	305.15	9.76	14.7	21.3	28.2	0.503857143
547	100	99.7	7.1	1.9	3	0	0	0	89.9	98.1	23	2.266	34	0.9	1250	266.5	151.6	400.83	281.12	8.74	13.16	19.07	25.25	0.489428571
548	100	99.2	7.1	0.9	3	0	0	0	89.9	99.1	23	2.512	35	0.9	1250	266.42	136.38	400.61	259.51	7.89	11.88	17.2	22.78	0.473428571
549	100	98.3	7.1	0.3	3	0	0	0	89.9	99.7	23	2.754	36	0.9	1250	266.33	122.75	400.63	238.78	7.19	10.83	15.69	20.77	0.457714286
550	100	97.1	7.1	0.2	3	0	0	0	89.9	99.8	23	2.981	37	0.9	1250	266.18	111.39	400.55	218.52	6.65	10.01	14.5	19.19	0.442571429
551	100	94.4	7.1	0.1	3	0	0	0	89.9	99.9	23	3.181	38	0.87	1250	266.11	101.46	400.45	203.13	6.23	9.38	13.58	17.99	0.427285714
552	100	91.8	7	0	3	0	0	0	90	100	23	3.35	39	0.87	1250	266.07	93.42	400.35	188.18	5.91	8.9	12.9	17.08	0.412142857
553	100	89.6	7	0	3	0	0	0	90	100	23	3.486	40	0.87	1250	265.87	87.57	400.2	177.25	5.68	8.56	12.4	16.41	0.400714286
554	100	100	7.3	4	3	0.1	0	0	89.7	95.9	24	2.029	33	0.9	1250	266.72	174.69	401.23	311.47	9.33	14.25	20.47	27.2	0.557
555	100	99.8	7.3	2.4	3	0	0	0	89.7	97.6	24	2.266	34	0.9	1250	266.72	159.23	401.23	287.47	8.35	12.76	18.33	24.36	0.557
556	100	99.5	7.3	1.3	3	0	0	0	89.7	98.7	24	2.512	35	0.9	1250	266.72	142.2	401.23	266.07	7.53	11.51	16.54	21.97	0.557
557	100	98.8	7.3	0.6	3	0	0	0	89.7	99.4	24	2.754	36	0.9	1250	266.72	131.26	401.23	244.92	6.87	10.49	15.08	20.04	0.557
558	100	98.1	7.3	0.2	3	0	0	0	89.7	99.8	24	2.981	37	0.9	1250	266.72	119.33	401.23	229.03	6.35	9.7	13.93	18.52	0.557
559	100	96.8	7.3	0.1	3	0	0	0	89.7	99.9	24	3.181	38	0.87	1250	266.72	109.16	401.23	213.75	5.95	9.09	13.06	17.35	0.557
560	100	95.7	7.3	0.1	3	0	0	0	89.7	99.9	24	3.35	39	0.87	1250	266.72	102.22	401.23	203.15	5.65	8.63	12.4	16.48	0.557
561	100	94	7.3	0	3	0	0	0	89.7	100	24	3.486	40	0.87	1250	266.72	96.02	401.23	190.87	5.43	8.29	11.92	15.83	0.557
562	100	100	7.3	4.8	3	0.4	0	0	89.7	94.8	25	2.029	33	0.9	1250	266.72	187.4	401.23	335.26	10.22	15.53	22.15	30.01	0.557
563	100	100	7.3	3.8	3	0.1	0	0	89.7	96.1	25	2.266	34	0.9	1250	266.72	170.55	401.23	313.59	9.15	13.91	19.83	26.88	0.557
564	100	99.9	7.3	2.5	3	0	0	0	89.7	97.5	25	2.512	35	0.9	1250	266.72	156.12	401.23	289.45	8.25	12.55	17.89	24.24	0.557
565	100	99.8	7.3	1.2	3	0	0	0	89.7	98.8	25	2.754	36	0.9	1250	266.72	143.34	401.23	270.73	7.53	11.44	16.32	22.11	0.557
566	100	99.4	7.3	0.7	3	0	0	0	89.7	99.3	25	2.981	37	0.9	1250	266.72	133.02	401.23	249.39	6.95	10.57	15.07	20.43	0.557
567	100	98.6	7.3	0.2	3	0	0	0	89.7	99.8	25	3.181	38	0.87	1250	266.72	121.06	401.23	234.27	6.52	9.91	14.13	19.14	0.557
568	100	98.1	7.3	0.1	3	0	0	0	89.7	99.9	25	3.35	39	0.87	1250	266.72	113.16	401.23	221.22	6.19	9.41	13.41	18.18	0.557
569	100	97.5	7.3	0.1	3	0	0	0	89.7	99.9	25	3.486	40	0.87	1250	266.72	106.77	401.23	208.43	5.95	9.04	12.89	17.47	0.557
570	100	100	7.3	9.2	3	2.3	0	0	89.7	88.5	26	2.029	33	0.9	1250	266.72	230.8	401.23	414.15	12.51	18.21	26.36	35.29	0.557
571	100	100	7.3	7.8	3	1.1	0	0	89.7	91.1	26	2.266	34	0.9	1250	266.72	213.41	401.23	390.68	11.2	16.3	23.6	31.6	0.557
572	100	100	7.3	6	3	0.6	0	0	89.7	93.4	26	2.512	35	0.9	1250	266.72	196.83	401.23	363.93	10.1	14.71	21.29	28.51	0.557
573	100	100	7.3	4.8	3	0.1	0	0	89.7	95.1	26	2.754	36	0.9	1250	266.72	182.06	401.23	338.2	9.22	13.41	19.42	26	0.557
574	100	100	7.3	3.4	3	0.1	0	0	89.7	96.5	26	2.981	37	0.9	1250	266.72	168.78	401.23	320.76	8.51	12.39	17.94	24.02	0.557
575	100	100	7.3	2.2	3	0	0	0	89.7	97.8	26	3.181	38	0.87	1250	266.72	158.57	401.23	297.12	7.98	11.61	16.81	22.51	0.557
576	100	100	7.3	1.5	3	0	0	0	89.7	98.5	26	3.35	39	0.87	1250	266.72	147.85	401.23	286.07	7.58	11.03	15.97	21.38	0.557
577	100	100	7.3	1.2	3	0	0	0	89.7	98.8	26	3.486	40	0.87	1250	266.72	141.82	401.23	272.92	7.28	10.6	15.34	20.54	0.557
578	100	100	7.3	12.5	3	4	0	0.3	89.7	83.5	27	2.029	33	0.9	1250	266.72	257.82	401.23	448.52	12.88	19.01	27.59	36.68	0.557
579	100	100	7.3	10.2	3	2.5	0	0.1	89.7	87.3	27	2.266	34	0.9	1250	266.72	239.62	401.23	420.63	11.53	17.02	24.7	32.84	0.557
580	100	100	7.3	8.2	3	1.5	0	0	89.7	90.3	27	2.512	35	0.9	1250	266.72	223.02	401.23	397.51	10.4	15.36	22.29	29.63	0.557
581	100	100	7.3	6.8	3	0.7	0	0	89.7	92.5	27	2.754	36	0.9	1250	266.72	206.33	401.23	374.55	9.49	14.01	20.33	27.02	0.557
582	100	100	7.3	5.8	3	0.3	0	0	89.7	93.9	27	2.981	37	0.9	1250	266.72	195.47	401.23	353.25	8.76	12.94	18.78	24.97	0.557
583	100	100	7.3	4.6	3	0.2	0	0	89.7	95.2	27	3.181	38	0.87	1250	266.72	182.12	401.23	336.83	8.21	12.13	17.6	23.4	0.557
584	100	100	7.3	3.7	3	0.1	0	0	89.7	96.2	27	3.35	39	0.87	1250	266.72	173.2	401.23	318.44	7.8	11.52	16.71	22.22	0.557
585	100	100	7.3	2.9	3	0	0	0	89.7	97.1	27	3.486	40	0.87	1250	266.72	165.47	401.23	309.55	7.5	11.07	16.06	21.35	0.557
586	100	100	7.3	13.5	3	4.9	0	0.6	89.7	81.6	28	2.029	33	0.9	1250	266.72	275.49	401.23	460.89	12.67	19.01	27.32	36.58	0.557
587	100	100	7.3	10.8	3	3.9	0	0.3	89.7	85.3	28	2.266	34	0.9	1250	266.72	256.49	401.23	435.44	11.34	17.03	24.46	32.75	0.557
588	100	100	7.3	9.3	3	2.8	0	0.1	89.7	87.9	28	2.512	35	0.9	1250	266.72	240.21	401.23	415.81	10.23	15.36	22.07	29.55	0.557
589	100	100	7.3	7.8	3	1.7	0	0	89.7	90.5	28	2.754	36	0.9	1250	266.72	225.69	401.23	394.23	9.33	14.01	20.13	26.95	0.557
590	100	100	7.3	6.8	3	0.8	0	0	89.7	92.4	28	2.981	37	0.9	1250	266.72	213.43	401.23	373.89	8.62	12.94	18.59	24.9	0.557
591	100	100	7.3	6.2	3	0.4	0	0	89.7	93.4	28	3.181	38	0.87	1250	266.72	201.11	401.23	358.22	8.08	12.13	17.42	23.33	0.557
592	100	100	7.3	5.6	3	0.2	0	0	89.7	94.2	28	3.35	39	0.87	1250	266.72	191.82	401.23	343.19	7.67	11.52	16.55	22.16	0.557
593	100	100	7.3	4.9	3	0.2	0	0	89.7	94.9	28	3.486	40	0.87	1250	266.72	185.81	401.23	328.88	7.37	11.07	15.9	21.29	0.557
594	100	100	7.3	14.2	3	5.4	0	0.9	89.7	80.4	29	2.029	33	0.9	1250	266.72	285.51	401.23	465.19	12.25	18.61	26.66	35.67	0.557
595	100	100	7.3	11.5	3	4.7	0	0.4	89.7	83.8	29	2.266	34	0.9	1250	266.72	268.97	401.23	443.54	10.97	16.67	23.88	31.94	0.557
596	100	100	7.3	9.4	3	3.6	0	0.2	89.7	87	29	2.512	35	0.9	1250	266.72	253.88	401.23	424.18	9.89	15.03	21.54	28.81	0.557
597	100	100	7.3	8.3	3	2.5	0	0.1	89.7	89.2	29	2.754	36	0.9	1250	266.72	240.85	401.23	407.54	9.03	13.71	19.65	26.28	0.557
598	100	100	7.3	7.2	3	1.6	0	0.1	89.7	91.2	29	2.981	37	0.9	1250	266.72	228.15	401.23	386.19	8.34	12.67	18.15	24.28	0.557
599	100	100	7.3	6.8	3	1	0	0	89.7	92.2	29	3.181	38	0.87	1250	266.72	217.86	401.23	372.4	7.81	11.87	17.01	22.75	0.557
600	100	100	7.3	6.2	3	0.7	0	0	89.7	93.1	29	3.35	39	0.87	1250	266.72	208.91	401.23	362.51	7.42	11.27	16.15	21.6	0.557
601	100	100	7.3	5.9	3	0.4	0	0	89.7	93.7	29	3.486	40	0.87	1250	266.72	201.68	401.23	348.27	7.13	10.83	15.52	20.76	0.557
602	100	100	7.3	15	3	5.8	0	1.3	89.7	79.2	30	2.029	33	0.9	1250	266.72	294.79	401.23	469.61	11.83	18.1	25.82	34.65	0.557
603	100	100	7.3	12.3	3	5.2	0	0.8	89.7	82.5	30	2.266	34	0.9	1250	266.72	280	401.23	448.67	10.59	16.21	23.12	31.02	0.557
604	100	100	7.3	9.9	3	4.3	0	0.3	89.7	85.8	30	2.512	35	0.9	1250	266.72	266.08	401.23	431.17	9.56	14.62	20.85	27.98	0.557
605	100	100	7.3	8.5	3	3.3	0	0.2	89.7	88.2	30	2.754	36	0.9	1250	266.72	253.56	401.23	414.3	8.72	13.33	19.02	25.53	0.557
606	100	100	7.3	7.5	3	2.5	0	0	89.7	90	30	2.981	37	0.9	1250	266.72	242.88	401.23	399.52	8.05	12.32	17.57	23.58	0.557
607	100	100	7.3	6.9	3	1.9	0	0.1	89.7	91.2	30	3.181	38	0.87	1250	266.72	232.25	401.23	386.92	7.55	11.54	16.47	22.1	0.557
608	100	100	7.3	6.4	3	1.2	0	0	89.7	92.4	30	3.35	39	0.87	1250	266.72	223.98	401.23	373.75	7.17	10.96	15.64	20.98	0.557
609	100	100	7.3	6.1	3	1	0	0	89.7	92.9	30	3.486	40	0.87	1250	266.72	217.5	401.23	363.6	6.89	10.53	15.03	20.17	0.557
610	100	100	7.3	16.6	3	6	0	1.6	89.7	77.4	31	2.029	33	0.9	1250	266.72	301.94	401.23	475.29	11.19	17.57	24.68	33.43	0.557
611	100	100	7.3	13.6	3	5.5	0	1	89.7	80.9	31	2.266	34	0.9	1250	266.72	289.61	401.23	455.4	10.02	15.73	22.1	29.94	0.557
612	100	100	7.3	10.4	3	5.2	0	0.5	89.7	84.4	31	2.512	35	0.9	1250	266.72	276.7	401.23	436.22	9.03	14.19	19.93	27	0.557
613	100	100	7.3	9.1	3	4.2	0	0.4	89.7	86.7	31	2.754	36	0.9	1250	266.72	265.1	401.23	423.45	8.24	12.94	18.18	24.63	0.557
614	100	100	7.3	7.6	3	3.6	0	0.1	89.7	88.8	31	2.981	37	0.9	1250	266.72	255.33	401.23	411.38	7.61	11.96	16.8	22.76	0.557
615	100	100	7.3	6.7	3	2.7	0	0.1	89.7	90.6	31	3.181	38	0.87	1250	266.72	246.22	401.23	395.2	7.13	11.2	15.74	21.33	0.557
616	100	100	7.3	6.6	3	2.1	0	0.1	89.7	91.3	31	3.35	39	0.87	1250	266.72	237.96	401.23	384.68	6.77	10.64	14.95	20.25	0.557
617	100	100	7.3	6.2	3	1.7	0	0	89.7	92.1	31	3.486	40	0.87	1250	266.72	232.25	401.23	376.01	6.51	10.22	14.36	19.46	0.557
618	100	100	7.3	17.6	3	6.2	0	1.9	89.7	76.2	32	2.029	33	0.9	1250	266.72	307.26	401.23	473.72	10.73	16.97	23.51	32.23	0.557
619	100	100	7.3	14.6	3	5.9	0	1.3	89.7	79.5	32	2.266	34	0.9	1250	266.72	295.51	401.23	460.43	9.61	15.19	21.05	28.86	0.557
620	100	100	7.3	11.8	3	5.6	0	0.9	89.7	82.6	32	2.512	35	0.9	1250	266.72	285.89	401.23	444.77	8.66	13.71	18.99	26.03	0.557
621	100	100	7.3	9.9	3	4.9	0	0.5	89.7	85.2	32	2.754	36	0.9	1250	266.72	275.55	401.23	430.43	7.9	12.5	17.32	23.74	0.557
622	100	100	7.3	8.1	3	4.3	0	0.3	89.7	87.6	32	2.981	37	0.9	1250	266.72	265.16	401.23	419.23	7.3	11.55	16	21.94	0.557
623	100	100	7.3	7.3	3	3.7	0	0.2	89.7	89	32	3.181	38	0.87	1250	266.72	256.58	401.23	406.75	6.84	10.82	14.99	20.56	0.557
624	100	100	7.3	6.2	3	3.3	0	0.2	89.7	90.5	32	3.35	39	0.87	1250	266.72	250.87	401.23	396.28	6.5	10.28	14.24	19.52	0.557
625	100	100	7.3	6.1	3	2.6	0	0.1	89.7	91.3	32	3.486	40	0.87	1250	266.72	245.27	401.23	388.23	6.24	9.88	13.68	18.76	0.557
626	100	100	7.3	24.4	3	6.4	0	3.5	89.7	69.2	33	2.029	33	0.9	1250	266.72	330.66	401.23	515.73	11.54	18.24	24.98	34.9	0.557
627	100	100	7.3	21.3	3	6.3	0	2.7	89.7	72.4	33	2.266	34	0.9	1250	266.72	320.09	401.23	498.71	10.33	16.33	22.37	31.25	0.557
628	100	100	7.3	18.4	3	6.1	0	2	89.7	75.5	33	2.512	35	0.9	1250	266.72	308.45	401.23	480.31	9.32	14.73	20.18	28.19	0.557
629	100	100	7.3	15.8	3	5.9	0	1.4	89.7	78.3	33	2.754	36	0.9	1250	266.72	298.58	401.23	464.85	8.5	13.44	18.41	25.71	0.557
630	100	100	7.3	13.5	3	5.8	0	1.2	89.7	80.7	33	2.981	37	0.9	1250	266.72	289.22	401.23	454.08	7.86	12.41	17	23.75	0.557
631	100	100	7.3	11.6	3	5.4	0	0.7	89.7	83	33	3.181	38	0.87	1250	266.72	280.88	401.23	442.81	7.36	11.63	15.94	22.26	0.557
632	100	100	7.3	10.2	3	5	0	0.5	89.7	84.8	33	3.35	39	0.87	1250	266.72	275.8	401.23	432.57	6.99	11.05	15.13	21.14	0.557
633	100	100	7.3	9	3	4.7	0	0.4	89.7	86.3	33	3.486	40	0.87	1250	266.72	268.87	401.23	426.38	6.72	10.61	14.54	20.31	0.557
634	100	100	7.3	34.4	3	8.4	0	5.6	89.7	57.2	34	2.029	33	0.9	1250	266.72	369.15	401.23	575.52	13.5	20.89	28.76	40.21	0.557
635	100	100	7.3	31.4	3	7.6	0	5.1	89.7	61	34	2.266	34	0.9	1250	266.72	356.28	401.23	557.51	12.09	18.7	25.75	36	0.557
636	100	100	7.3	28.3	3	6.9	0	4.2	89.7	64.8	34	2.512	35	0.9	1250	266.72	346.72	401.23	540.19	10.9	16.87	23.23	32.48	0.557
637	100	100	7.3	25.9	3	6.8	0	3.7	89.7	67.3	34	2.754	36	0.9	1250	266.72	334.74	401.23	525.98	9.95	15.39	21.19	29.62	0.557
638	100	100	7.3	22.7	3	6.4	0	3	89.7	70.9	34	2.981	37	0.9	1250	266.72	324.29	401.23	511.1	9.19	14.22	19.58	27.37	0.557
639	100	100	7.3	20.3	3	6.3	0	2.2	89.7	73.4	34	3.181	38	0.87	1250	266.72	316.26	401.23	499.36	8.61	13.32	18.35	25.65	0.557
640	100	100	7.3	18.4	3	6.1	0	2	89.7	75.5	34	3.35	39	0.87	1250	266.72	307.84	401.23	490.66	8.18	12.65	17.42	24.35	0.557
641	100	100	7.3	16.9	3	6	0	1.6	89.7	77.1	34	3.486	40	0.87	1250	266.72	302.48	401.23	480.68	7.86	12.16	16.74	23.4	0.557
642	100	100	7.3	37.6	3	10.3	0	5.9	89.7	52.1	35	2.029	33	0.9	1250	266.72	391.52	401.23	605.03	14.02	21.58	29.94	41.69	0.557
643	100	100	7.3	36.2	3	8.9	0	5.8	89.7	54.9	35	2.266	34	0.9	1250	266.72	380.1	401.23	584.46	12.55	19.32	26.81	37.33	0.557
644	100	100	7.3	34	3	8.2	0	5.3	89.7	57.8	35	2.512	35	0.9	1250	266.72	367.13	401.23	572.43	11.32	17.43	24.18	33.67	0.557
645	100	100	7.3	31.5	3	7.5	0	4.8	89.7	61	35	2.754	36	0.9	1250	266.72	356.79	401.23	558.42	10.33	15.9	22.06	30.72	0.557
646	100	100	7.3	29	3	7	0	4.3	89.7	64	35	2.981	37	0.9	1250	266.72	347.94	401.23	540.87	9.54	14.69	20.38	28.38	0.557
647	100	100	7.3	26.7	3	6.7	0	3.7	89.7	66.6	35	3.181	38	0.87	1250	266.72	340.2	401.23	532.46	8.94	13.76	19.1	26.59	0.557
648	100	100	7.3	24.8	3	6.6	0	3.1	89.7	68.6	35	3.35	39	0.87	1250	266.72	333.62	401.23	523.36	8.49	13.07	18.13	25.25	0.557
649	100	100	7.3	23.2	3	6.4	0	2.8	89.7	70.4	35	3.486	40	0.87	1250	266.72	327.35	401.23	514.2	8.16	12.56	17.42	24.27	0.557
650	100	100	7.3	39.5	3	11.6	0	6.2	89.7	48.9	36	2.029	33	0.9	1250	266.72	404.14	401.23	615.61	13.84	21.47	29.89	41.13	0.557
651	100	100	7.3	37.9	3	10.2	0	5.9	89.7	51.9	36	2.266	34	0.9	1250	266.72	392.66	401.23	601.67	12.39	19.22	26.76	36.83	0.557
652	100	100	7.3	36.4	3	9.2	0	5.9	89.7	54.4	36	2.512	35	0.9	1250	266.72	381.9	401.23	589.89	11.18	17.34	24.14	33.22	0.557
653	100	100	7.3	35.2	3	8.3	0	5.4	89.7	56.5	36	2.754	36	0.9	1250	266.72	373.5	401.23	576.2	10.2	15.82	22.02	30.31	0.557
654	100	100	7.3	32.9	3	7.9	0	5.2	89.7	59.2	36	2.981	37	0.9	1250	266.72	363.56	401.23	566.25	9.42	14.61	20.34	28	0.557
655	100	100	7.3	31.4	3	7.3	0	4.9	89.7	61.3	36	3.181	38	0.87	1250	266.72	356.03	401.23	553.37	8.83	13.69	19.06	26.24	0.557
656	100	100	7.3	29.9	3	7	0	4.6	89.7	63.1	36	3.35	39	0.87	1250	266.72	349.97	401.23	545.53	8.38	13	18.1	24.91	0.557
657	100	100	7.3	28.1	3	6.9	0	4	89.7	65	36	3.486	40	0.87	1250	266.72	345.03	401.23	534.73	8.06	12.5	17.4	23.94	0.557
658	100	100	7.3	40.1	3	12.5	0	6.2	89.7	47.4	37	2.029	33	0.9	1250	266.72	410.07	401.23	626.83	13.39	21.01	29.19	39.82	0.557
659	100	100	7.3	39.1	3	11.3	0	6.1	89.7	49.6	37	2.266	34	0.9	1250	266.72	401.94	401.23	614.15	11.99	18.82	26.13	35.65	0.557
660	100	100	7.3	37.6	3	10.2	0	5.9	89.7	52.2	37	2.512	35	0.9	1250	266.72	391.75	401.23	603.31	10.81	16.97	23.57	32.16	0.557
661	100	100	7.3	36.7	3	9.2	0	5.9	89.7	54.1	37	2.754	36	0.9	1250	266.72	384.86	401.23	589.06	9.86	15.48	21.5	29.34	0.557
662	100	100	7.3	35.9	3	8.7	0	5.6	89.7	55.4	37	2.981	37	0.9	1250	266.72	377.71	401.23	579.06	9.11	14.3	19.86	27.1	0.557
663	100	100	7.3	34.3	3	8.2	0	5.5	89.7	57.5	37	3.181	38	0.87	1250	266.72	370.86	401.23	570.36	8.54	13.4	18.62	25.4	0.557
664	100	100	7.3	33.4	3	8	0	5.3	89.7	58.6	37	3.35	39	0.87	1250	266.72	364.46	401.23	562.06	8.11	12.73	17.68	24.12	0.557
665	100	100	7.3	32.1	3	7.6	0	5.1	89.7	60.3	37	3.486	40	0.87	1250	266.72	359.33	401.23	553.08	7.79	12.23	16.99	23.18	0.557
666	100	100	7.3	40	3	13.7	0	6.3	89.7	46.3	38	2.029	33	0.9	1250	266.72	414.35	401.23	635.59	12.88	20.37	27.94	38.69	0.557
667	100	100	7.3	39.8	3	12.3	0	6.3	89.7	47.9	38	2.266	34	0.9	1250	266.72	408.53	401.23	626.92	11.53	18.24	25.01	34.64	0.557
668	100	100	7.3	39.1	3	11.2	0	6.1	89.7	49.7	38	2.512	35	0.9	1250	266.72	401.26	401.23	613.49	10.4	16.45	22.56	31.25	0.557
669	100	100	7.3	38.1	3	10.4	0	6.1	89.7	51.5	38	2.754	36	0.9	1250	266.72	393.77	401.23	605.3	9.49	15.01	20.58	28.5	0.557
670	100	100	7.3	37.2	3	9.8	0	6	89.7	53	38	2.981	37	0.9	1250	266.72	387.87	401.23	598.16	8.77	13.86	19.01	26.33	0.557
671	100	100	7.3	36.4	3	8.9	0	5.8	89.7	54.7	38	3.181	38	0.87	1250	266.72	381.69	401.23	586.02	8.22	12.99	17.82	24.68	0.557
672	100	100	7.3	35.7	3	8.7	0	5.8	89.7	55.6	38	3.35	39	0.87	1250	266.72	376.98	401.23	577.48	7.8	12.34	16.92	23.43	0.557
673	100	100	7.3	34.8	3	8.4	0	5.7	89.7	56.8	38	3.486	40	0.87	1250	266.72	373.22	401.23	570.88	7.5	11.86	16.26	22.52	0.557
674	100	100	7.3	40	3	14.6	0	6.5	89.7	45.4	39	2.029	33	0.9	1250	266.72	417.9	401.23	644.21	12.35	19.62	26.72	37.45	0.557
675	100	100	7.3	39.8	3	13.5	0	6.4	89.7	46.7	39	2.266	34	0.9	1250	266.72	413.04	401.23	634.42	11.06	17.57	23.93	33.54	0.557
676	100	100	7.3	39.8	3	12	0	6.3	89.7	48.2	39	2.512	35	0.9	1250	266.72	406.93	401.23	626.65	9.97	15.85	21.58	30.25	0.557
677	100	100	7.3	38.8	3	11.5	0	6.2	89.7	49.7	39	2.754	36	0.9	1250	266.72	401.43	401.23	618.1	9.1	14.46	19.69	27.59	0.557
678	100	100	7.3	38.2	3	10.8	0	6.1	89.7	51	39	2.981	37	0.9	1250	266.72	396.08	401.23	610.2	8.41	13.36	18.19	25.49	0.557
679	100	100	7.3	37.6	3	10.2	0	6.1	89.7	52.2	39	3.181	38	0.87	1250	266.72	390.96	401.23	602.9	7.88	12.52	17.04	23.89	0.557
680	100	100	7.3	37.3	3	9.5	0	6	89.7	53.2	39	3.35	39	0.87	1250	266.72	387.04	401.23	593.81	7.48	11.88	16.18	22.68	0.557
681	100	100	7.3	36.9	3	9.2	0	5.9	89.7	53.9	39	3.486	40	0.87	1250	266.72	382.98	401.23	587.95	7.19	11.42	15.55	21.8	0.557
682	100	100	7.3	39.9	3	15.8	0	6.7	89.7	44.3	40	2.029	33	0.9	1250	266.72	421.61	401.23	652.44	11.87	18.84	25.72	36.31	0.557
683	100	100	7.3	39.7	3	14.7	0	6.6	89.7	45.6	40	2.266	34	0.9	1250	266.72	416.49	401.23	644.76	10.62	16.87	23.03	32.51	0.557
684	100	100	7.3	39.2	3	13.8	0	6.5	89.7	47	40	2.512	35	0.9	1250	266.72	411.47	401.23	637.84	9.58	15.22	20.78	29.33	0.557
685	100	100	7.3	39.1	3	12.9	0	6.4	89.7	48	40	2.754	36	0.9	1250	266.72	407.71	401.23	630.05	8.74	13.88	18.95	26.75	0.557
686	100	100	7.3	38.8	3	12	0	6.3	89.7	49.2	40	2.981	37	0.9	1250	266.72	403.17	401.23	622.61	8.08	12.83	17.51	24.71	0.557
687	100	100	7.3	38.5	3	11.4	0	6.2	89.7	50.1	40	3.181	38	0.87	1250	266.72	399.63	401.23	615.71	7.57	12.02	16.41	23.16	0.557
688	100	100	7.3	38	3	10.9	0	6.1	89.7	51.1	40	3.35	39	0.87	1250	266.72	395.8	401.23	612.73	7.19	11.41	15.58	21.99	0.557
689	100	100	7.3	38.1	3	10.3	0	6.1	89.7	51.6	40	3.486	40	0.87	1250	266.72	392.83	401.23	604.12	6.91	10.97	14.97	21.13	0.557
690	100	100	7.3	39.7	3	16.6	0	6.8	89.7	43.7	41	2.029	33	0.9	1250	266.72	424.63	401.23	664.24	11.37	18.13	24.89	35.25	0.557
691	100	100	7.3	39.3	3	15.8	0	6.7	89.7	44.9	41	2.266	34	0.9	1250	266.72	420.62	401.23	655.7	10.18	16.23	22.29	31.56	0.557
692	100	100	7.3	39.2	3	15	0	6.7	89.7	45.8	41	2.512	35	0.9	1250	266.72	416.81	401.23	648.93	9.18	14.64	20.11	28.47	0.557
693	100	100	7.3	39	3	14.2	0	6.6	89.7	46.8	41	2.754	36	0.9	1250	266.72	413.35	401.23	642.09	8.38	13.36	18.34	25.97	0.557
694	100	100	7.3	39	3	13.5	0	6.6	89.7	47.5	41	2.981	37	0.9	1250	266.72	409.58	401.23	636.97	7.74	12.34	16.94	23.99	0.557
695	100	100	7.3	38.6	3	13.1	0	6.5	89.7	48.3	41	3.181	38	0.87	1250	266.72	407.42	401.23	628.54	7.25	11.56	15.88	22.48	0.557
696	100	100	7.3	38.5	3	12.5	0	6.4	89.7	49	41	3.35	39	0.87	1250	266.72	403.62	401.23	626.82	6.89	10.98	15.08	21.35	0.557
697	100	100	7.3	38.4	3	12	0	6.4	89.7	49.6	41	3.486	40	0.87	1250	266.72	401.6	401.23	621	6.62	10.55	14.49	20.52	0.557
698	100	100	7.3	39.2	3	17.5	0	6.8	89.7	43.3	42	2.029	33	0.9	1250	266.72	426.79	401.23	674.94	10.83	17.3	24.11	34.15	0.557
699	100	100	7.3	39.5	3	16.7	0	6.8	89.7	43.8	42	2.266	34	0.9	1250	266.72	424.93	401.23	667.55	9.7	15.49	21.59	30.57	0.557
700	100	100	7.3	39.3	3	16.1	0	6.7	89.7	44.6	42	2.512	35	0.9	1250	266.72	421.83	401.23	661.99	8.75	13.97	19.47	27.58	0.557
701	100	100	7.3	39.4	3	15.3	0	6.8	89.7	45.3	42	2.754	36	0.9	1250	266.72	418.47	401.23	658.97	7.98	12.74	17.76	25.16	0.557
702	100	100	7.3	39.2	3	14.8	0	6.7	89.7	46	42	2.981	37	0.9	1250	266.72	415.81	401.23	653.03	7.37	11.77	16.41	23.24	0.557
703	100	100	7.3	39.3	3	14.3	0	6.7	89.7	46.4	42	3.181	38	0.87	1250	266.72	413.13	401.23	646.56	6.91	11.03	15.38	21.78	0.557
704	100	100	7.3	38.7	3	14.1	0	6.7	89.7	47.2	42	3.35	39	0.87	1250	266.72	411.73	401.23	643.74	6.56	10.48	14.6	20.68	0.557
705	100	100	7.3	38.7	3	13.7	0	6.7	89.7	47.6	42	3.486	40	0.87	1250	266.72	409.17	401.23	638.1	6.3	10.07	14.03	19.87	0.557
706	100	100	7.3	39.3	3	18.2	0	6.8	89.7	42.5	43	2.029	33	0.9	1250	266.72	429.28	401.23	683	10.42	16.46	23.42	32.95	0.557
707	100	100	7.3	39.1	3	17.8	0	6.8	89.7	43.1	43	2.266	34	0.9	1250	266.72	427.38	401.23	678.7	9.33	14.73	20.97	29.51	0.557
708	100	100	7.3	39.4	3	17.1	0	6.8	89.7	43.5	43	2.512	35	0.9	1250	266.72	425.65	401.23	674.62	8.42	13.29	18.91	26.62	0.557
709	100	100	7.3	39.4	3	16.4	0	6.8	89.7	44.2	43	2.754	36	0.9	1250	266.72	424.23	401.23	670.81	7.68	12.12	17.25	24.28	0.557
710	100	100	7.3	39.3	3	15.9	0	6.8	89.7	44.8	43	2.981	37	0.9	1250	266.72	421.68	401.23	667.07	7.09	11.2	15.94	22.43	0.557
711	100	100	7.3	39.3	3	15.6	0	6.8	89.7	45.1	43	3.181	38	0.87	1250	266.72	419.8	401.23	661.69	6.65	10.5	14.94	21.02	0.557
712	100	100	7.3	39.1	3	15.3	0	6.8	89.7	45.6	43	3.35	39	0.87	1250	266.72	418.27	401.23	659.81	6.31	9.97	14.18	19.96	0.557
713	100	100	7.3	39.1	3	15	0	6.8	89.7	45.9	43	3.486	40	0.87	1250	266.72	417.03	401.23	658.19	6.07	9.58	13.63	19.18	0.557
714	100	100	7.3	39	3	18.9	0	7	89.7	42.1	44	2.029	33	0.9	1250	266.72	430.61	401.23	694	9.93	15.84	22.75	31.9	0.557
715	100	100	7.3	38.9	3	18.5	0	7	89.7	42.6	44	2.266	34	0.9	1250	266.72	429.83	401.23	688.53	8.89	14.19	20.37	28.56	0.557
716	100	100	7.3	39.2	3	18	0	6.9	89.7	42.8	44	2.512	35	0.9	1250	266.72	428.04	401.23	685.97	8.02	12.8	18.38	25.77	0.557
717	100	100	7.3	39.1	3	17.7	0	6.8	89.7	43.2	44	2.754	36	0.9	1250	266.72	427.1	401.23	682.7	7.32	11.67	16.76	23.5	0.557
718	100	100	7.3	39.1	3	17.4	0	6.8	89.7	43.5	44	2.981	37	0.9	1250	266.72	425.93	401.23	679.98	6.76	10.78	15.49	21.71	0.557
719	100	100	7.3	39.3	3	16.9	0	6.8	89.7	43.8	44	3.181	38	0.87	1250	266.72	424.64	401.23	678.22	6.33	10.11	14.51	20.35	0.557
720	100	100	7.3	39.2	3	16.6	0	6.8	89.7	44.2	44	3.35	39	0.87	1250	266.72	422.91	401.23	676.85	6.02	9.6	13.78	19.32	0.557
721	100	100	7.3	39.1	3	16.4	0	6.8	89.7	44.5	44	3.486	40	0.87	1250	266.72	423.18	401.23	674.33	5.78	9.22	13.24	18.57	0.557
722	100	100	7.3	39.3	3	19.3	0	7.2	89.7	41.4	45	2.029	33	0.9	1250	266.72	431.27	401.23	697.14	9.34	15.18	22.21	31.01	0.557
723	100	100	7.3	38.9	3	19.2	0	7.1	89.7	41.9	45	2.266	34	0.9	1250	266.72	430.7	401.23	696.31	8.36	13.6	19.88	27.76	0.557
724	100	100	7.3	38.9	3	18.8	0	7.1	89.7	42.3	45	2.512	35	0.9	1250	266.72	429.95	401.23	695.45	7.55	12.26	17.94	25.04	0.557
725	100	100	7.3	38.9	3	18.7	0	7.1	89.7	42.4	45	2.754	36	0.9	1250	266.72	429.42	401.23	693.93	6.88	11.19	16.36	22.84	0.557
726	100	100	7.3	38.8	3	18.5	0	7	89.7	42.7	45	2.981	37	0.9	1250	266.72	428.71	401.23	692.64	6.36	10.33	15.11	21.1	0.557
727	100	100	7.3	38.8	3	18.2	0	7	89.7	43	45	3.181	38	0.87	1250	266.72	428.29	401.23	691.13	5.96	9.68	14.16	19.78	0.557
728	100	100	7.3	39	3	18	0	6.9	89.7	43	45	3.35	39	0.87	1250	266.72	427.13	401.23	690.45	5.66	9.2	13.45	18.78	0.557
729	100	100	7.3	38.8	3	17.9	0	6.9	89.7	43.3	45	3.486	40	0.87	1250	266.72	426.72	401.23	689.18	5.44	8.84	12.92	18.05	0.557
730	100	100	7.3	39.2	3	19.6	0	7.3	89.7	41.2	46	2.029	33	0.9	1250	266.72	432.14	401.23	699.4	8.81	14.56	21.71	30.1	0.557
731	100	100	7.3	39.1	3	19.6	0	7.3	89.7	41.3	46	2.266	34	0.9	1250	266.72	431.84	401.23	698.72	7.89	13.04	19.44	26.95	0.557
732	100	100	7.3	39.2	3	19.5	0	7.3	89.7	41.3	46	2.512	35	0.9	1250	266.72	431.54	401.23	698.21	7.12	11.76	17.54	24.31	0.557
733	100	100	7.3	39	3	19.4	0	7.3	89.7	41.6	46	2.754	36	0.9	1250	266.72	431.31	401.23	697.6	6.49	10.73	16	22.17	0.557
734	100	100	7.3	38.8	3	19.4	0	7.3	89.7	41.8	46	2.981	37	0.9	1250	266.72	430.85	401.23	696.68	6	9.91	14.78	20.48	0.557
735	100	100	7.3	38.9	3	19.2	0	7.2	89.7	41.9	46	3.181	38	0.87	1250	266.72	430.76	401.23	696.42	5.62	9.29	13.85	19.2	0.557
736	100	100	7.3	38.6	3	19.2	0	7.2	89.7	42.2	46	3.35	39	0.87	1250	266.72	430.15	401.23	695.42	5.34	8.82	13.15	18.23	0.557
737	100	100	7.3	38.7	3	19.1	0	7.2	89.7	42.2	46	3.486	40	0.87	1250	266.72	430.23	401.23	695.25	5.13	8.47	12.64	17.52	0.557
738	100	100	7.3	39.3	3	19.7	0	7.3	89.7	41	47	2.029	33	0.9	1250	266.72	432.54	401.23	702.37	8.32	14.02	21.05	29.21	0.557
739	100	100	7.3	39.3	3	19.7	0	7.3	89.7	41	47	2.266	34	0.9	1250	266.72	432.49	401.23	702.01	7.45	12.55	18.85	26.16	0.557
740	100	100	7.3	39.3	3	19.7	0	7.3	89.7	41	47	2.512	35	0.9	1250	266.72	432.41	401.23	701.93	6.72	11.32	17.01	23.6	0.557
741	100	100	7.3	39.2	3	19.7	0	7.3	89.7	41.1	47	2.754	36	0.9	1250	266.72	432.32	401.23	701.51	6.13	10.33	15.51	21.52	0.557
742	100	100	7.3	39.3	3	19.7	0	7.3	89.7	41	47	2.981	37	0.9	1250	266.72	432.16	401.23	701.41	5.66	9.54	14.33	19.88	0.557
743	100	100	7.3	39.2	3	19.7	0	7.3	89.7	41.1	47	3.181	38	0.87	1250	266.72	432.04	401.23	701.45	5.31	8.94	13.43	18.63	0.557
744	100	100	7.3	39.2	3	19.7	0	7.3	89.7	41.1	47	3.35	39	0.87	1250	266.72	431.98	401.23	700.82	5.04	8.49	12.75	17.69	0.557
745	100	100	7.3	39.2	3	19.7	0	7.3	89.7	41.1	47	3.486	40	0.87	1250	266.72	432.04	401.23	700.91	4.84	8.16	12.25	17	0.557
746	100	100	7.3	39.4	3	19.7	0	7.3	89.7	40.9	48	2.029	33	0.9	1250	266.72	432.78	401.23	703.5	7.88	13.42	20.45	28.43	0.557
747	100	100	7.3	39.4	3	19.7	0	7.3	89.7	40.9	48	2.266	34	0.9	1250	266.72	432.78	401.23	703.5	7.06	12.02	18.31	25.46	0.557
748	100	100	7.3	39.4	3	19.7	0	7.3	89.7	40.9	48	2.512	35	0.9	1250	266.72	432.78	401.23	703.5	6.37	10.84	16.52	22.96	0.557
749	100	100	7.3	39.4	3	19.7	0	7.3	89.7	40.9	48	2.754	36	0.9	1250	266.72	432.78	401.23	703.5	5.81	9.89	15.06	20.95	0.557
750	100	100	7.3	39.4	3	19.7	0	7.3	89.7	40.9	48	2.981	37	0.9	1250	266.72	432.78	401.23	703.5	5.37	9.13	13.92	19.35	0.557
751	100	100	7.3	39.4	3	19.7	0	7.3	89.7	40.9	48	3.181	38	0.87	1250	266.72	432.78	401.23	703.5	5.03	8.56	13.04	18.13	0.557
752	100	100	7.3	39.4	3	19.7	0	7.3	89.7	40.9	48	3.35	39	0.87	1250	266.72	432.78	401.23	703.5	4.77	8.13	12.38	17.22	0.557
753	100	100	7.3	39.4	3	19.7	0	7.3	89.7	40.9	48	3.486	40	0.87	1250	266.72	432.78	401.23	703.5	4.59	7.81	11.9	16.55	0.557
754	93.1	20.9	0	0	0	0	0	0	100	100	2	2.029	33	0.9	1500	74.79	21.59	140.05	51.04	4.4	6.2	9.74	12.03	0
755	90.2	10.9	0	0	0	0	0	0	100	100	2	2.266	34	0.9	1500	68.2	16.08	129.94	40.12	3.94	5.55	8.72	10.78	0
756	85.4	5.4	0	0	0	0	0	0	100	100	2	2.512	35	0.9	1500	63.22	11.74	120.69	32.1	3.55	5.01	7.87	9.72	0
757	79.3	2.2	0	0	0	0	0	0	100	100	2	2.754	36	0.9	1500	57.67	8.34	111.64	25.01	3.24	4.57	7.17	8.87	0
758	73.3	0.9	0	0	0	0	0	0	100	100	2	2.981	37	0.9	1500	53.63	6.1	104.17	19.99	2.99	4.22	6.63	8.19	0
759	67	0.2	0	0	0	0	0	0	100	100	2	3.181	38	0.87	1500	49.55	4.31	96.73	15.77	2.81	3.96	6.21	7.68	0
760	61.6	0.1	0	0	0	0	0	0	100	100	2	3.35	39	0.87	1500	46.3	3.2	90.83	12.54	2.66	3.76	5.9	7.29	0
761	58	0	0	0	0	0	0	0	100	100	2	3.486	40	0.87	1500	44.02	2.47	85.87	10.88	2.56	3.61	5.67	7	0
762	99.9	33.3	0	0	0	0	0	0	100	100	3	2.029	33	0.9	1500	99.36	28.76	181.97	66.53	5.67	7.66	11.95	14.94	0
763	99.5	20.7	0	0	0	0	0	0	100	100	3	2.266	34	0.9	1500	92.05	21.45	168.7	52.21	5.08	6.86	10.7	13.38	0
764	98.6	12.4	0	0	0	0	0	0	100	100	3	2.512	35	0.9	1500	85.17	15.74	157.84	42.1	4.58	6.19	9.65	12.07	0
765	97.1	6.4	0	0	0	0	0	0	100	100	3	2.754	36	0.9	1500	78.54	11.66	148.07	33.38	4.18	5.65	8.8	11.01	0
766	94.4	2.9	0	0	0	0	0	0	100	100	3	2.981	37	0.9	1500	73.66	8.47	138.81	26.57	3.86	5.22	8.13	10.17	0
767	91.8	1.2	0	0	0	0	0	0	100	100	3	3.181	38	0.87	1500	68.78	6.12	129.71	21.13	3.62	4.89	7.62	9.53	0
768	88.8	0.6	0	0	0	0	0	0	100	100	3	3.35	39	0.87	1500	64.7	4.52	122.85	17.55	3.43	4.64	7.24	9.05	0
769	86.1	0.2	0	0	0	0	0	0	100	100	3	3.486	40	0.87	1500	61.52	3.59	117.23	14.53	3.3	4.46	6.95	8.7	0
770	100	38.7	0	0	0	0	0	0	100	100	4	2.029	33	0.9	1500	110.17	31.87	195.99	71.74	5.99	7.99	12.53	15.64	0
771	100	25.7	0	0	0	0	0	0	100	100	4	2.266	34	0.9	1500	102.82	24	185.65	58	5.36	7.15	11.22	14	0
772	99.9	15.7	0	0	0	0	0	0	100	100	4	2.512	35	0.9	1500	95.24	17.92	174.63	46.69	4.84	6.45	10.12	12.63	0
773	99.7	8.9	0	0	0	0	0	0	100	100	4	2.754	36	0.9	1500	89.12	13.35	164.42	37.75	4.41	5.89	9.23	11.52	0
774	99.2	4.2	0	0	0	0	0	0	100	100	4	2.981	37	0.9	1500	83.55	9.73	154.45	29.74	4.08	5.44	8.53	10.65	0
775	98.2	1.9	0	0	0	0	0	0	100	100	4	3.181	38	0.87	1500	78.56	7.12	145.69	23.82	3.82	5.1	7.99	9.98	0
776	97.3	1	0	0	0	0	0	0	100	100	4	3.35	39	0.87	1500	75.04	5.53	139.78	20	3.63	4.84	7.59	9.47	0
777	96.3	0.5	0	0	0	0	0	0	100	100	4	3.486	40	0.87	1500	71.49	4.22	132.91	16.42	3.48	4.65	7.29	9.1	0
778	100	41.2	0	0	0	0	0	0	100	100	5	2.029	33	0.9	1500	115.25	33.43	204.37	75.62	5.86	7.83	12.47	15.57	0
779	100	27.7	0	0	0	0	0	0	100	100	5	2.266	34	0.9	1500	107.93	25.28	193.34	60.61	5.25	7.01	11.17	13.94	0
780	100	17.5	0	0	0	0	0	0	100	100	5	2.512	35	0.9	1500	101.32	19.05	182.8	48.6	4.73	6.32	10.07	12.58	0
781	99.9	10	0	0	0	0	0	0	100	100	5	2.754	36	0.9	1500	95.35	14.31	172.44	39.06	4.32	5.77	9.19	11.47	0
782	99.9	5.4	0	0	0	0	0	0	100	100	5	2.981	37	0.9	1500	89.72	10.66	163.33	31.65	3.99	5.33	8.49	10.6	0
783	99.6	2.5	0	0	0	0	0	0	100	100	5	3.181	38	0.87	1500	84.76	7.75	155.99	25.47	3.74	4.99	7.95	9.93	0
784	99.2	1.3	0	0	0	0	0	0	100	100	5	3.35	39	0.87	1500	81.15	6.15	150.14	21.59	3.55	4.74	7.55	9.43	0
785	98.8	0.7	0	0	0	0	0	0	100	100	5	3.486	40	0.87	1500	77.98	4.74	144.27	18.09	3.41	4.56	7.26	9.06	0
786	100	41.8	0	0	0	0	0	0	100	100	6	2.029	33	0.9	1500	118.03	33.65	206.3	76.86	5.64	7.47	12.17	15.2	0
787	100	29.5	0	0	0	0	0	0	100	100	6	2.266	34	0.9	1500	111.57	26.4	197.56	62.51	5.05	6.68	10.9	13.61	0
788	100	19.1	0	0	0	0	0	0	100	100	6	2.512	35	0.9	1500	104.72	19.98	187.97	50.35	4.56	6.03	9.83	12.28	0
789	100	11.2	0	0	0	0	0	0	100	100	6	2.754	36	0.9	1500	99.52	15.13	178.93	40.61	4.16	5.5	8.97	11.2	0
790	100	6.2	0	0	0	0	0	0	100	100	6	2.981	37	0.9	1500	94.38	11.41	170.53	33.43	3.84	5.08	8.29	10.35	0
791	99.8	2.9	0	0	0	0	0	0	100	100	6	3.181	38	0.87	1500	90.52	8.44	163.64	26.81	3.6	4.76	7.76	9.7	0
792	99.7	1.8	0	0	0	0	0	0	100	100	6	3.35	39	0.87	1500	86.87	6.71	157.21	22.68	3.42	4.52	7.37	9.21	0
793	99.4	0.7	0	0	0	0	0	0	100	100	6	3.486	40	0.87	1500	84.25	5.29	153.46	19.75	3.28	4.35	7.09	8.85	0
794	100	43	0	0	0	0	0	0	100	100	7	2.029	33	0.9	1500	120.73	34.52	208.32	77.67	5.52	7.22	11.77	14.76	0
795	100	30.6	0	0	0	0	0	0	100	100	7	2.266	34	0.9	1500	114.12	27.05	200.05	63.76	4.94	6.47	10.54	13.22	0
796	100	20.6	0	0	0	0	0	0	100	100	7	2.512	35	0.9	1500	108.55	20.75	191.23	51.21	4.46	5.83	9.51	11.92	0
797	100	12	0	0	0	0	0	0	100	100	7	2.754	36	0.9	1500	103.34	15.79	182.85	42.01	4.07	5.32	8.67	10.88	0
798	100	6.8	0	0	0	0	0	0	100	100	7	2.981	37	0.9	1500	99	11.97	175.97	34.37	3.76	4.92	8.01	10.05	0
799	100	3.6	0	0	0	0	0	0	100	100	7	3.181	38	0.87	1500	95	9.04	169.71	27.88	3.52	4.61	7.51	9.42	0
800	99.9	1.8	0	0	0	0	0	0	100	100	7	3.35	39	0.87	1500	91.93	7.23	164.53	23.74	3.34	4.38	7.13	8.94	0
801	99.8	1.2	0	0	0	0	0	0	100	100	7	3.486	40	0.87	1500	89.09	5.79	160.72	20.81	3.21	4.2	6.85	8.59	0
802	100	43.3	0	0	0	0	0	0	100	100	8	2.029	33	0.9	1500	123.47	35.11	209.42	78.16	5.28	7.05	11.2	14.18	0
803	100	31.4	0	0	0	0	0	0	100	100	8	2.266	34	0.9	1500	117.91	27.53	201.63	64.89	4.73	6.32	10.03	12.69	0
804	100	21	0	0	0	0	0	0	100	100	8	2.512	35	0.9	1500	112.55	21.4	194.98	52.64	4.26	5.7	9.05	11.45	0
805	100	13.3	0	0	0	0	0	0	100	100	8	2.754	36	0.9	1500	107.72	16.54	187.78	43.31	3.89	5.2	8.25	10.44	0
806	100	7.7	0	0	0	0	0	0	100	100	8	2.981	37	0.9	1500	104.08	12.86	181.34	35.65	3.59	4.8	7.63	9.65	0
807	100	4	0	0	0	0	0	0	100	100	8	3.181	38	0.87	1500	99.98	9.56	175.91	29.3	3.37	4.5	7.15	9.04	0
808	100	2.3	0	0	0	0	0	0	100	100	8	3.35	39	0.87	1500	97.03	7.72	170.1	24.49	3.2	4.27	6.79	8.59	0
809	99.9	1.2	0	0	0	0	0	0	100	100	8	3.486	40	0.87	1500	94.71	6.27	166.76	21.31	3.07	4.11	6.52	8.25	0
810	100	61.4	0.9	0	0	0	0	0	99.1	100	9	2.029	33	0.9	1500	147.79	47.43	254.39	102.84	6.61	8.89	14.06	18.08	8.33E-05
811	100	47.9	0.5	0	0	0	0	0	99.5	100	9	2.266	34	0.9	1500	141.35	37.7	244.82	85.26	5.92	7.96	12.59	16.19	0
812	100	35.3	0.2	0	0	0	0	0	99.8	100	9	2.512	35	0.9	1500	135.33	29.15	236.34	70.94	5.34	7.18	11.35	14.6	8.33E-05
813	100	25.5	0.1	0	0	0	0	0	99.9	100	9	2.754	36	0.9	1500	129.87	23.52	228.56	58.55	4.87	6.55	10.36	13.32	0
814	100	17.2	0.1	0	0	0	0	0	99.9	100	9	2.981	37	0.9	1500	125.36	18.27	221.59	48.75	4.5	6.05	9.57	12.31	0
815	100	10.5	0	0	0	0	0	0	100	100	9	3.181	38	0.87	1500	120.29	13.77	212.66	39.83	4.21	5.67	8.97	11.53	0
816	100	7.1	0	0	0	0	0	0	100	100	9	3.35	39	0.87	1500	117.29	11.15	208.28	34.65	4	5.38	8.51	10.95	0
817	100	4.4	0	0	0	0	0	0	100	100	9	3.486	40	0.87	1500	114.58	9.2	203.4	29.68	3.85	5.17	8.18	10.52	0
818	100	77.5	4.6	0	0.1	0	0	0	95.3	100	10	2.029	33	0.9	1500	190.92	70.23	328.54	149.95	9.02	12.48	19.56	25.02	0.008166667
819	100	68.4	3.8	0	0	0	0	0	96.2	100	10	2.266	34	0.9	1500	182.6	56.17	317.07	127.23	8.08	11.18	17.51	22.4	0.002916667
820	100	56	3.1	0	0	0	0	0	96.9	100	10	2.512	35	0.9	1500	175.13	44	304.48	104.4	7.29	10.08	15.8	20.21	0.001583333
821	100	45	2.4	0	0	0	0	0	97.6	100	10	2.754	36	0.9	1500	167.8	35.26	295.68	87.45	6.65	9.2	14.41	18.43	8.33E-05
822	100	33.8	1.9	0	0	0	0	0	98.1	100	10	2.981	37	0.9	1500	161.08	27.96	287.64	72.39	6.14	8.49	13.31	17.03	0
823	100	25	1.6	0	0	0	0	0	98.4	100	10	3.181	38	0.87	1500	155.18	21.82	276.38	60.16	5.76	7.96	12.48	15.96	0
824	100	18.9	1	0	0	0	0	0	99	100	10	3.35	39	0.87	1500	151.22	17.79	269.77	51.92	5.47	7.56	11.85	15.15	0
825	100	14.1	0.8	0	0	0	0	0	99.2	100	10	3.486	40	0.87	1500	147.55	14.78	263.64	45.6	5.25	7.26	11.38	14.56	0
826	100	83.3	6.6	0	0.4	0	0	0	93	100	11	2.029	33	0.9	1500	212.4	81.27	360.73	173.86	10.03	13.71	21.51	27.66	0.032333333
827	100	74.3	6	0	0.3	0	0	0	93.7	100	11	2.266	34	0.9	1500	204.17	66.07	349.37	145.02	8.99	12.28	19.26	24.76	0.01325
828	100	64.3	5.3	0	0.1	0	0	0	94.6	100	11	2.512	35	0.9	1500	195.77	52.46	337.05	121.9	8.11	11.07	17.38	22.34	0.00375
829	100	54	4.6	0	0	0	0	0	95.4	100	11	2.754	36	0.9	1500	188.41	42.31	328.22	100.39	7.39	10.1	15.85	20.38	0.001333333
830	100	43.8	3.8	0	0	0	0	0	96.2	100	11	2.981	37	0.9	1500	181.87	34.15	318.42	84.6	6.83	9.33	14.64	18.82	0.000416667
831	100	33.7	3.2	0	0	0	0	0	96.8	100	11	3.181	38	0.87	1500	176.4	26.91	311.11	72.97	6.4	8.74	13.72	17.64	8.33E-05
832	100	26	2.7	0	0	0	0	0	97.3	100	11	3.35	39	0.87	1500	171.45	22.19	300.99	61.43	6.08	8.3	13.03	16.75	0
833	100	21	2.4	0	0	0	0	0	97.6	100	11	3.486	40	0.87	1500	167.95	18.55	295.19	54.02	5.84	7.98	12.52	16.1	0
834	100	85.5	6.9	0	0.8	0	0	0	92.3	100	12	2.029	33	0.9	1500	223.99	86.62	371.41	182.84	10.32	13.83	21.95	27.97	0.04425
835	100	77.6	6.5	0	0.5	0	0	0	93	100	12	2.266	34	0.9	1500	216.47	71.53	360.97	154.63	9.24	12.38	19.66	25.05	0.019833333
836	100	67.9	6.2	0	0.3	0	0	0	93.5	100	12	2.512	35	0.9	1500	208.65	57.15	351.89	129.61	8.33	11.17	17.73	22.59	0.008166667
837	100	58.1	5.8	0	0.2	0	0	0	94	100	12	2.754	36	0.9	1500	202.12	46.09	341.32	109.71	7.6	10.19	16.17	20.61	0.002916667
838	100	48.1	5.2	0	0.1	0	0	0	94.7	100	12	2.981	37	0.9	1500	195.98	37.59	334.09	93.38	7.02	9.41	14.94	19.04	0.00125
839	100	37.7	4.8	0	0	0	0	0	95.2	100	12	3.181	38	0.87	1500	189.46	29.73	324.92	78.62	6.58	8.82	14	17.84	0.000416667
840	100	30.4	4.2	0	0	0	0	0	95.8	100	12	3.35	39	0.87	1500	185.35	25.27	318.58	68.1	6.25	8.37	13.3	16.94	0.000166667
841	100	24.4	3.7	0	0	0	0	0	96.3	100	12	3.486	40	0.87	1500	181.67	20.98	312.29	60.01	6.01	8.05	12.78	16.28	8.33E-05
842	100	87.5	6.8	0	1.2	0	0	0	92	100	13	2.029	33	0.9	1500	232.24	89.69	375.64	186.86	10.32	13.72	21.4	27.36	0.049
843	100	79.9	6.6	0	0.9	0	0	0	92.5	100	13	2.266	34	0.9	1500	225.65	74.11	367.15	160.47	9.24	12.29	19.16	24.5	0.028083333
844	100	70.9	6.7	0	0.5	0	0	0	92.8	100	13	2.512	35	0.9	1500	218.9	60.08	358.25	135.52	8.34	11.08	17.29	22.1	0.013416667
845	100	61	6.3	0	0.4	0	0	0	93.3	100	13	2.754	36	0.9	1500	212.45	48.84	351.56	114.33	7.61	10.11	15.77	20.16	0.0055
846	100	51.6	6	0	0.2	0	0	0	93.8	100	13	2.981	37	0.9	1500	206.6	40.45	343.7	98.77	7.03	9.34	14.57	18.63	0.003333333
847	100	41.3	5.6	0	0.1	0	0	0	94.3	100	13	3.181	38	0.87	1500	201.4	32.5	335.73	83.24	6.59	8.75	13.65	17.45	5.00E-04
848	100	34.4	5.5	0	0.1	0	0	0	94.4	100	13	3.35	39	0.87	1500	197.21	27.47	330.9	73.06	6.25	8.31	12.96	16.57	0.000333333
849	100	28.6	5	0	0.1	0	0	0	94.9	100	13	3.486	40	0.87	1500	194.08	23.3	327.12	65.32	6.01	7.99	12.46	15.93	8.33E-05
850	100	88.3	6.8	0	1.5	0	0	0	91.7	100	14	2.029	33	0.9	1500	237.95	90.56	377.94	190.2	9.71	13.43	20.76	26.44	0.057
851	100	81.3	6.6	0	1.2	0	0	0	92.2	100	14	2.266	34	0.9	1500	232.79	76.27	372.59	166.38	8.69	12.03	18.59	23.67	0.038083333
852	100	73.1	6.7	0	0.8	0	0	0	92.5	100	14	2.512	35	0.9	1500	227.35	62.69	365.59	139.34	7.84	10.85	16.77	21.35	0.019083333
853	100	63.7	6.4	0	0.7	0	0	0	92.9	100	14	2.754	36	0.9	1500	222.05	52.06	356.88	119.44	7.15	9.9	15.29	19.48	0.010166667
854	100	54.2	6.4	0	0.4	0	0	0	93.2	100	14	2.981	37	0.9	1500	216.79	42.47	351.93	103.77	6.61	9.14	14.13	17.99	0.00425
855	100	44.9	6.2	0	0.3	0	0	0	93.5	100	14	3.181	38	0.87	1500	212.09	34.9	344.83	87.1	6.19	8.57	13.24	16.86	0.0015
856	100	37.1	5.9	0	0.3	0	0	0	93.8	100	14	3.35	39	0.87	1500	208.61	29.83	341.05	76.81	5.88	8.14	12.57	16.01	0.000833333
857	100	30.9	5.8	0	0.2	0	0	0	94	100	14	3.486	40	0.87	1500	205.21	25.47	335.78	69.51	5.65	7.82	12.08	15.39	0.000166667
858	100	89.4	6.7	0	1.8	0	0	0	91.5	100	15	2.029	33	0.9	1500	244.12	93.21	381.42	192.17	9.13	13.07	20.15	25.65	0.060416667
859	100	82.5	6.5	0	1.5	0	0	0	92	100	15	2.266	34	0.9	1500	239.17	77.97	376.67	168.09	8.17	11.7	18.04	22.97	0.04475
860	100	74.5	6.5	0	1.3	0	0	0	92.2	100	15	2.512	35	0.9	1500	234.6	63.98	370.06	143.44	7.37	10.56	16.27	20.72	0.02475
861	100	65.6	6.4	0	1	0	0	0	92.6	100	15	2.754	36	0.9	1500	229.64	54.44	363.89	123.83	6.72	9.63	14.84	18.9	0.014583333
862	100	56.5	6.4	0	0.8	0	0	0	92.8	100	15	2.981	37	0.9	1500	225.78	44.7	359.11	106.42	6.21	8.89	13.71	17.46	0.007166667
863	100	48.7	6.4	0	0.6	0	0	0	93	100	15	3.181	38	0.87	1500	221.62	37.92	353.42	91.85	5.82	8.34	12.85	16.36	0.003
864	100	40.7	6.3	0	0.5	0	0	0	93.2	100	15	3.35	39	0.87	1500	218.48	32.22	348.03	81.29	5.53	7.91	12.2	15.54	0.0015
865	100	34.8	6.2	0	0.4	0	0	0	93.4	100	15	3.486	40	0.87	1500	215.94	28.14	346.3	72.31	5.31	7.61	11.73	14.93	0.000833333
866	100	90.1	6.8	0	2	0	0	0	91.2	100	16	2.029	33	0.9	1500	248.53	95.65	387.3	194.01	8.7	12.62	19.09	24.8	0.066166667
867	100	84.2	6.7	0	1.8	0	0	0	91.5	100	16	2.266	34	0.9	1500	244.37	80.48	381.47	170.35	7.79	11.3	17.09	22.21	0.051916667
868	100	75.9	6.4	0	1.6	0	0	0	92	100	16	2.512	35	0.9	1500	240.59	67.51	376.61	148.01	7.03	10.19	15.42	20.03	0.037916667
869	100	68.1	6.3	0	1.4	0	0	0	92.3	100	16	2.754	36	0.9	1500	237.48	56.85	372.32	129.35	6.41	9.3	14.06	18.27	0.023
870	100	60	6.3	0	1.2	0	0	0	92.5	100	16	2.981	37	0.9	1500	233.73	48.03	366.23	111.18	5.92	8.59	12.99	16.88	0.012583333
871	100	51.7	6.2	0	1.1	0	0	0	92.7	100	16	3.181	38	0.87	1500	230.68	40.52	362.67	97.54	5.55	8.05	12.18	15.82	0.007416667
872	100	44.7	6.4	0	0.8	0	0	0	92.8	100	16	3.35	39	0.87	1500	227.97	35.06	359.58	86.19	5.27	7.64	11.56	15.02	0.002666667
873	100	39	6.3	0	0.7	0	0	0	93	100	16	3.486	40	0.87	1500	225.03	30.44	355.28	77.52	5.06	7.34	11.11	14.44	0.001583333
874	100	94.8	8.2	0.2	3	0	0	0	88.8	99.8	17	2.029	33	0.9	1500	265.07	115.17	412.58	233	10.06	14.4	21.58	28.21	0.149833333
875	100	90.3	7.8	0.1	2.9	0	0	0	89.3	99.9	17	2.266	34	0.9	1500	262.09	97.19	408.5	204.45	9.01	12.89	19.32	25.26	0.114333333
876	100	84.3	7.7	0	2.7	0	0	0	89.6	100	17	2.512	35	0.9	1500	258.27	83.04	403.96	178.65	8.13	11.63	17.43	22.78	0.089166667
877	100	77.4	7.6	0	2.5	0	0	0	89.9	100	17	2.754	36	0.9	1500	254.46	70.94	400.79	156.17	7.41	10.61	15.9	20.78	0.066416667
878	100	71.3	7.2	0	2.4	0	0	0	90.4	100	17	2.981	37	0.9	1500	251.17	60.49	395.12	135.72	6.85	9.8	14.69	19.2	0.047416667
879	100	63.6	6.9	0	2.2	0	0	0	90.9	100	17	3.181	38	0.87	1500	248.18	51.53	391.54	119.5	6.42	9.18	13.77	17.99	0.03075
880	100	57	6.8	0	2	0	0	0	91.2	100	17	3.35	39	0.87	1500	245.36	45.08	389.03	108.25	6.09	8.72	13.07	17.09	0.02125
881	100	51.3	6.8	0	1.8	0	0	0	91.4	100	17	3.486	40	0.87	1500	243.37	39.98	385.23	97.6	5.86	8.38	12.56	16.42	0.0125
882	100	98.8	13	2	4.8	0	0.4	0	82.2	98	18	2.029	33	0.9	1500	291.23	152.01	453.66	303.53	12.99	17.74	26.49	35.3	0.334083333
883	100	96.1	12.8	0.6	4.4	0	0.4	0	82.8	99.4	18	2.266	34	0.9	1500	287.43	131.32	449.03	266.73	11.63	15.88	23.72	31.61	0.294916667
884	100	92.4	12.2	0.2	4.2	0	0.4	0	83.6	99.8	18	2.512	35	0.9	1500	284.23	111.4	446.62	236.74	10.49	14.33	21.4	28.51	0.258583333
885	100	87.5	11.6	0	3.9	0	0.3	0	84.5	100	18	2.754	36	0.9	1500	280.56	95.82	442.42	207.23	9.57	13.07	19.52	26.01	0.22
886	100	82.6	11.3	0	3.7	0	0.3	0	85	100	18	2.981	37	0.9	1500	277.48	83.17	437.72	183.35	8.84	12.07	18.03	24.03	0.18425
887	100	76.7	10.8	0	3.5	0	0.3	0	85.7	100	18	3.181	38	0.87	1500	274.15	72.37	434.01	160.8	8.28	11.32	16.9	22.52	0.149833333
888	100	72.2	10.5	0	3.3	0	0.2	0	86.2	100	18	3.35	39	0.87	1500	271.09	63.7	428.57	144.88	7.87	10.74	16.04	21.38	0.122083333
889	100	67.1	10.1	0	3.2	0	0.2	0	86.7	100	18	3.486	40	0.87	1500	269.42	56.35	427.48	131.11	7.56	10.33	15.42	20.55	0.100833333
890	100	99.6	15.3	3.8	5.9	0.1	1	0	78.8	96.1	19	2.029	33	0.9	1500	304.76	171.79	470.06	339.39	13.84	18.83	28.3	37.26	0.429916667
891	100	98.1	14.7	1.6	5.8	0	0.8	0	79.5	98.4	19	2.266	34	0.9	1500	302.2	148.34	467.22	299.34	12.39	16.86	25.34	33.36	0.383916667
892	100	95.8	14.3	0.7	5.6	0	0.8	0	80.1	99.3	19	2.512	35	0.9	1500	299.02	129.93	464.28	265.49	11.18	15.21	22.86	30.09	0.346833333
893	100	92.4	14.1	0.2	5.3	0	0.6	0	80.6	99.8	19	2.754	36	0.9	1500	296.24	112.3	462.14	237.18	10.2	13.87	20.85	27.45	0.31125
894	100	88.4	13.8	0.1	5	0	0.5	0	81.2	99.9	19	2.981	37	0.9	1500	293.89	97.77	458.5	210.04	9.42	12.81	19.26	25.36	0.275833333
895	100	83	13.3	0	4.8	0	0.4	0	81.9	100	19	3.181	38	0.87	1500	291.1	85.19	455.99	186.06	8.83	12.01	18.05	23.77	0.242833333
896	100	79.1	13	0	4.6	0	0.4	0	82.4	100	19	3.35	39	0.87	1500	288.7	75.93	454.31	170.45	8.38	11.4	17.14	22.57	0.222583333
897	100	75.2	12.8	0	4.4	0	0.4	0	82.8	100	19	3.486	40	0.87	1500	287.09	69.01	451.18	156.56	8.06	10.96	16.47	21.69	0.194083333
898	100	99.7	16.3	4.9	6.1	0.2	1.3	0	77.6	94.9	20	2.029	33	0.9	1500	311.9	181.11	475.74	349.47	13.46	18.95	28.48	37.07	0.512333333
899	100	99.2	16	2.4	6	0.1	1.2	0	78	97.5	20	2.266	34	0.9	1500	310.28	159.63	473.98	315.44	12.05	16.97	25.5	33.19	0.4635
900	100	97.8	15.6	1.1	6	0	1.1	0	78.4	98.9	20	2.512	35	0.9	1500	308.44	139.63	471.3	282.24	10.87	15.31	23.01	29.94	0.416916667
901	100	95.4	15.4	0.5	5.9	0	1	0	78.7	99.5	20	2.754	36	0.9	1500	306.71	122.3	469.59	253.41	9.92	13.96	20.98	27.31	0.375833333
902	100	91.7	14.9	0.1	5.9	0	0.9	0	79.2	99.9	20	2.981	37	0.9	1500	304.69	107.65	468.53	226.53	9.16	12.9	19.39	25.23	0.344666667
903	100	87.5	14.6	0.1	5.8	0	0.9	0	79.6	99.9	20	3.181	38	0.87	1500	302.67	94.06	465.76	202.51	8.58	12.09	18.17	23.65	0.308083333
904	100	83.7	14.4	0	5.7	0	0.8	0	79.9	100	20	3.35	39	0.87	1500	301.12	83.96	464.75	184.94	8.15	11.48	17.25	22.45	0.28175
905	100	80.8	14.4	0	5.5	0	0.7	0	80.1	100	20	3.486	40	0.87	1500	299.45	77.46	463.31	170.77	7.83	11.03	16.58	21.58	0.263916667
906	100	99.9	16.6	5.6	6.2	0.4	1.5	0	77.2	94	21	2.029	33	0.9	1500	315.2	188.93	478.5	359.27	12.79	18.54	27.74	36.11	0.578166667
907	100	99.6	16.5	3.2	6.2	0.1	1.4	0	77.3	96.7	21	2.266	34	0.9	1500	314.39	166.69	477.55	322.46	11.46	16.6	24.84	32.34	0.5385
908	100	98.9	16.4	1.6	6.2	0	1.4	0	77.4	98.4	21	2.512	35	0.9	1500	313.58	148.01	476.18	294.28	10.33	14.98	22.41	29.17	0.504166667
909	100	97.4	16.3	0.6	6.1	0	1.3	0	77.6	99.4	21	2.754	36	0.9	1500	312.49	131.2	475.25	265.45	9.43	13.66	20.44	26.61	0.460583333
910	100	94.8	16	0.3	6.1	0	1.3	0	77.9	99.7	21	2.981	37	0.9	1500	311.41	115.54	473.87	238.57	8.71	12.62	18.88	24.58	0.417833333
911	100	91.8	15.9	0.1	6	0	1.2	0	78.1	99.9	21	3.181	38	0.87	1500	310.49	102.14	473.13	217.39	8.16	11.83	17.69	23.04	0.383666667
912	100	87.9	15.7	0	6	0	1.2	0	78.3	100	21	3.35	39	0.87	1500	309.57	92.48	471.43	199.08	7.75	11.23	16.8	21.87	0.3545
913	100	85.1	15.6	0	6	0	1.2	0	78.4	100	21	3.486	40	0.87	1500	308.96	85.78	470.4	183.02	7.45	10.79	16.15	21.02	0.334666667
914	100	100	16.8	5.8	6.4	0.5	1.5	0	76.8	93.7	22	2.029	33	0.9	1500	318.09	195.84	479.71	364.65	12.17	18.07	26.59	35.03	0.6175
915	100	99.9	16.6	4	6.4	0.2	1.5	0	77	95.8	22	2.266	34	0.9	1500	317.68	174.17	479.47	333.73	10.9	16.18	23.81	31.37	0.598333333
916	100	99.5	16.7	2	6.3	0.1	1.5	0	77	97.9	22	2.512	35	0.9	1500	317.36	156.19	479.19	302.99	9.83	14.6	21.48	28.29	0.5755
917	100	98.7	16.6	1.2	6.3	0	1.5	0	77.1	98.8	22	2.754	36	0.9	1500	316.89	139.07	478.49	276.31	8.97	13.32	19.59	25.81	0.549
918	100	97.2	16.5	0.6	6.3	0	1.5	0	77.2	99.4	22	2.981	37	0.9	1500	316.03	123.78	477.73	252.14	8.29	12.3	18.1	23.84	0.519666667
919	100	94.8	16.5	0.2	6.2	0	1.4	0	77.3	99.8	22	3.181	38	0.87	1500	315.89	112.78	476.93	231.06	7.77	11.53	16.96	22.34	0.492916667
920	100	92.6	16.5	0.1	6.2	0	1.4	0	77.3	99.9	22	3.35	39	0.87	1500	315.15	101.9	476.62	211.11	7.37	10.95	16.1	21.22	0.462916667
921	100	90	16.6	0	6.1	0	1.4	0	77.3	100	22	3.486	40	0.87	1500	314.86	94.71	476.42	199.65	7.09	10.52	15.48	20.39	0.44825
922	100	100	16.9	6.3	6.7	0.7	1.5	0	76.4	93	23	2.029	33	0.9	1500	319.95	201.27	481.3	366.56	11.72	17.64	25.56	33.84	0.647333333
923	100	100	16.9	4.7	6.6	0.3	1.5	0	76.5	95	23	2.266	34	0.9	1500	319.85	181	481.19	338.12	10.49	15.8	22.88	30.3	0.637416667
924	100	99.9	16.9	2.9	6.6	0.1	1.5	0	76.5	97	23	2.512	35	0.9	1500	319.71	164.29	481.08	312.2	9.46	14.25	20.64	27.33	0.63
925	100	99.4	16.8	1.6	6.6	0	1.5	0	76.6	98.4	23	2.754	36	0.9	1500	319.57	147.24	480.87	284.51	8.63	13	18.83	24.93	0.618833333
926	100	98.7	16.8	0.8	6.6	0	1.5	0	76.6	99.2	23	2.981	37	0.9	1500	319.36	134.32	480.69	262.34	7.97	12.01	17.4	23.03	0.611
927	100	97.5	16.7	0.5	6.6	0	1.5	0	76.7	99.5	23	3.181	38	0.87	1500	319.26	121.17	480.36	242.55	7.47	11.25	16.3	21.58	0.597666667
928	100	95.8	16.7	0.2	6.6	0	1.5	0	76.7	99.8	23	3.35	39	0.87	1500	319.22	111.8	480.77	227.23	7.1	10.69	15.48	20.49	0.5895
929	100	94.5	16.8	0.1	6.5	0	1.5	0	76.7	99.9	23	3.486	40	0.87	1500	319.06	104.26	480.36	212.22	6.82	10.27	14.88	19.69	0.5815
930	100	100	17.1	6.4	6.7	0.9	1.5	0	76.2	92.7	24	2.029	33	0.9	1500	320.06	209.32	481.48	369.32	11.19	17.09	24.57	32.64	0.694
931	100	100	17.1	5.4	6.7	0.4	1.5	0	76.2	94.2	24	2.266	34	0.9	1500	320.06	189.92	481.48	343.54	10.02	15.31	22	29.23	0.694
932	100	99.9	17.1	3.7	6.7	0.1	1.5	0	76.2	96.2	24	2.512	35	0.9	1500	320.06	173.53	481.48	317.38	9.04	13.81	19.84	26.37	0.694
933	100	99.7	17.1	2.2	6.7	0.1	1.5	0	76.2	97.7	24	2.754	36	0.9	1500	320.06	157.12	481.48	296.94	8.24	12.59	18.1	24.05	0.694
934	100	99.3	17.1	1.5	6.7	0	1.5	0	76.2	98.5	24	2.981	37	0.9	1500	320.06	144.89	481.48	276.65	7.62	11.63	16.72	22.22	0.694
935	100	98.6	17.1	0.8	6.7	0	1.5	0	76.2	99.2	24	3.181	38	0.87	1500	320.06	132.64	481.48	254.51	7.14	10.9	15.67	20.82	0.694
936	100	97.9	17.1	0.4	6.7	0	1.5	0	76.2	99.6	24	3.35	39	0.87	1500	320.06	123.61	481.48	241.8	6.78	10.35	14.88	19.77	0.694
937	100	96.8	17.1	0.2	6.7	0	1.5	0	76.2	99.8	24	3.486	40	0.87	1500	320.06	115.78	481.48	227.03	6.51	9.95	14.3	19	0.694
938	100	100	17.1	8.3	6.7	2	1.5	0.1	76.2	89.7	25	2.029	33	0.9	1500	320.06	225.62	481.48	402.85	12.26	18.64	26.58	36.02	0.694
939	100	100	17.1	6.6	6.7	1	1.5	0	76.2	92.4	25	2.266	34	0.9	1500	320.06	203.89	481.48	375.03	10.98	16.69	23.8	32.25	0.694
940	100	100	17.1	5.1	6.7	0.3	1.5	0	76.2	94.6	25	2.512	35	0.9	1500	320.06	187.03	481.48	347.06	9.9	15.05	21.47	29.09	0.694
941	100	100	17.1	3.8	6.7	0.1	1.5	0	76.2	96.1	25	2.754	36	0.9	1500	320.06	171.63	481.48	325.48	9.03	13.73	19.58	26.54	0.694
942	100	99.9	17.1	2.4	6.7	0	1.5	0	76.2	97.6	25	2.981	37	0.9	1500	320.06	158.54	481.48	299.02	8.34	12.69	18.09	24.52	0.694
943	100	99.7	17.1	1.4	6.7	0	1.5	0	76.2	98.6	25	3.181	38	0.87	1500	320.06	145.05	481.48	281.68	7.82	11.89	16.95	22.97	0.694
944	100	99.4	17.1	0.9	6.7	0	1.5	0	76.2	99.1	25	3.35	39	0.87	1500	320.06	135.66	481.48	266.92	7.43	11.29	16.1	21.81	0.694
945	100	99	17.1	0.6	6.7	0	1.5	0	76.2	99.4	25	3.486	40	0.87	1500	320.06	128.7	481.48	252.41	7.14	10.85	15.47	20.96	0.694
946	100	100	17.1	17.6	6.7	5.2	1.5	1	76.2	77.2	26	2.029	33	0.9	1500	320.06	277.55	481.48	495.52	15.01	21.85	31.63	42.35	0.694
947	100	100	17.1	13.8	6.7	4	1.5	0.5	76.2	82.2	26	2.266	34	0.9	1500	320.06	257.38	481.48	465.33	13.44	19.56	28.33	37.92	0.694
948	100	100	17.1	11.1	6.7	2.5	1.5	0.2	76.2	86.4	26	2.512	35	0.9	1500	320.06	236.63	481.48	433.36	12.12	17.65	25.55	34.21	0.694
949	100	100	17.1	9.2	6.7	1.5	1.5	0	76.2	89.3	26	2.754	36	0.9	1500	320.06	218.77	481.48	406.07	11.06	16.1	23.31	31.2	0.694
950	100	100	17.1	7.9	6.7	0.7	1.5	0	76.2	91.4	26	2.981	37	0.9	1500	320.06	203.48	481.48	384.01	10.22	14.87	21.53	28.83	0.694
951	100	100	17.1	6.1	6.7	0.3	1.5	0	76.2	93.6	26	3.181	38	0.87	1500	320.06	188.57	481.48	359.85	9.57	13.94	20.18	27.01	0.694
952	100	100	17.1	4.6	6.7	0.2	1.5	0	76.2	95.2	26	3.35	39	0.87	1500	320.06	178.4	481.48	340.38	9.09	13.23	19.16	25.65	0.694
953	100	100	17.1	3.3	6.7	0.1	1.5	0	76.2	96.6	26	3.486	40	0.87	1500	320.06	168.9	481.48	324.35	8.74	12.72	18.41	24.65	0.694
954	100	100	17.1	21.9	6.7	6.5	1.5	2	76.2	71.6	27	2.029	33	0.9	1500	320.06	308.15	481.48	537.44	15.45	22.82	33.11	44.01	0.694
955	100	100	17.1	18.2	6.7	5.7	1.5	1	76.2	76.1	27	2.266	34	0.9	1500	320.06	287.54	481.48	504.55	13.84	20.43	29.65	39.41	0.694
956	100	100	17.1	15	6.7	4.2	1.5	0.6	76.2	80.8	27	2.512	35	0.9	1500	320.06	266.81	481.48	478.55	12.48	18.43	26.74	35.55	0.694
957	100	100	17.1	13.1	6.7	3.1	1.5	0.2	76.2	83.8	27	2.754	36	0.9	1500	320.06	249.03	481.48	451.06	11.38	16.81	24.39	32.43	0.694
958	100	100	17.1	10.9	6.7	2.2	1.5	0.1	76.2	86.9	27	2.981	37	0.9	1500	320.06	233.98	481.48	426.21	10.52	15.53	22.53	29.96	0.694
959	100	100	17.1	8.9	6.7	1.3	1.5	0	76.2	89.8	27	3.181	38	0.87	1500	320.06	218.54	481.48	402.94	9.86	14.55	21.12	28.07	0.694
960	100	100	17.1	7.8	6.7	0.8	1.5	0	76.2	91.4	27	3.35	39	0.87	1500	320.06	207.6	481.48	386.06	9.36	13.82	20.05	26.66	0.694
961	100	100	17.1	6.7	6.7	0.4	1.5	0	76.2	92.9	27	3.486	40	0.87	1500	320.06	198.12	481.48	370.08	8.99	13.28	19.27	25.62	0.694
962	100	100	17.1	24.4	6.7	7.3	1.5	3.1	76.2	68.3	28	2.029	33	0.9	1500	320.06	328.35	481.48	553.17	15.2	22.82	32.78	43.9	0.694
963	100	100	17.1	20.7	6.7	6.3	1.5	1.9	76.2	73	28	2.266	34	0.9	1500	320.06	308.11	481.48	522.84	13.61	20.43	29.35	39.31	0.694
964	100	100	17.1	17.5	6.7	5.5	1.5	1	76.2	77	28	2.512	35	0.9	1500	320.06	287.56	481.48	497.92	12.28	18.43	26.48	35.46	0.694
965	100	100	17.1	14.5	6.7	4.6	1.5	0.5	76.2	80.9	28	2.754	36	0.9	1500	320.06	270.5	481.48	472.68	11.2	16.81	24.15	32.34	0.694
966	100	100	17.1	12.6	6.7	3.4	1.5	0.2	76.2	84	28	2.981	37	0.9	1500	320.06	255.46	481.48	447.93	10.35	15.53	22.31	29.88	0.694
967	100	100	17.1	10.6	6.7	2.5	1.5	0.1	76.2	86.9	28	3.181	38	0.87	1500	320.06	241.72	481.48	426.9	9.7	14.55	20.91	28	0.694
968	100	100	17.1	9.2	6.7	2	1.5	0	76.2	88.8	28	3.35	39	0.87	1500	320.06	230.28	481.48	410.49	9.21	13.82	19.85	26.59	0.694
969	100	100	17.1	8.6	6.7	1.2	1.5	0	76.2	90.2	28	3.486	40	0.87	1500	320.06	220.88	481.48	397.78	8.85	13.28	19.08	25.55	0.694
970	100	100	17.1	26.8	6.7	7.6	1.5	3.9	76.2	65.6	29	2.029	33	0.9	1500	320.06	342.74	481.48	559.7	14.7	22.33	32	42.8	0.694
971	100	100	17.1	22.9	6.7	6.8	1.5	2.7	76.2	70.3	29	2.266	34	0.9	1500	320.06	322.28	481.48	532.67	13.16	20	28.65	38.33	0.694
972	100	100	17.1	19.7	6.7	6.1	1.5	1.7	76.2	74.2	29	2.512	35	0.9	1500	320.06	304.22	481.48	510.97	11.87	18.04	25.85	34.57	0.694
973	100	100	17.1	16.1	6.7	5.5	1.5	0.9	76.2	78.4	29	2.754	36	0.9	1500	320.06	288.5	481.48	486.9	10.83	16.45	23.57	31.53	0.694
974	100	100	17.1	14.3	6.7	4.5	1.5	0.6	76.2	81.2	29	2.981	37	0.9	1500	320.06	274.38	481.48	467.51	10.01	15.2	21.78	29.13	0.694
975	100	100	17.1	12	6.7	3.8	1.5	0.3	76.2	84.2	29	3.181	38	0.87	1500	320.06	260.51	481.48	447.19	9.38	14.25	20.41	27.3	0.694
976	100	100	17.1	10.8	6.7	3.1	1.5	0.2	76.2	86.1	29	3.35	39	0.87	1500	320.06	250.66	481.48	430.65	8.9	13.53	19.38	25.92	0.694
977	100	100	17.1	9.7	6.7	2.5	1.5	0.1	76.2	87.8	29	3.486	40	0.87	1500	320.06	243.1	481.48	418.32	8.56	13	18.62	24.91	0.694
978	100	100	17.1	29.4	6.7	7.8	1.5	4.5	76.2	62.8	30	2.029	33	0.9	1500	320.06	352.59	481.48	563.3	14.2	21.72	30.98	41.58	0.694
979	100	100	17.1	25.3	6.7	6.9	1.5	3.5	76.2	67.8	30	2.266	34	0.9	1500	320.06	336.05	481.48	538.57	12.71	19.45	27.74	37.23	0.694
980	100	100	17.1	21.6	6.7	6.4	1.5	2.5	76.2	72	30	2.512	35	0.9	1500	320.06	319.55	481.48	518.99	11.47	17.54	25.02	33.58	0.694
981	100	100	17.1	18.4	6.7	6.1	1.5	1.6	76.2	75.5	30	2.754	36	0.9	1500	320.06	303.85	481.48	496.12	10.46	16	22.82	30.63	0.694
982	100	100	17.1	15.5	6.7	5.6	1.5	0.9	76.2	78.9	30	2.981	37	0.9	1500	320.06	290.1	481.48	479.9	9.66	14.78	21.09	28.3	0.694
983	100	100	17.1	13.7	6.7	4.8	1.5	0.7	76.2	81.5	30	3.181	38	0.87	1500	320.06	279.05	481.48	462.78	9.06	13.85	19.76	26.52	0.694
984	100	100	17.1	11.7	6.7	4.3	1.5	0.5	76.2	84	30	3.35	39	0.87	1500	320.06	269.28	481.48	446.71	8.6	13.15	18.76	25.18	0.694
985	100	100	17.1	10.6	6.7	3.8	1.5	0.2	76.2	85.6	30	3.486	40	0.87	1500	320.06	261.38	481.48	434.36	8.26	12.64	18.03	24.2	0.694
986	100	100	17.1	31.6	6.7	7.8	1.5	5	76.2	60.6	31	2.029	33	0.9	1500	320.06	362.7	481.48	565	13.42	21.08	29.62	40.12	0.694
987	100	100	17.1	27.9	6.7	7.1	1.5	4.2	76.2	65	31	2.266	34	0.9	1500	320.06	347.31	481.48	543.55	12.02	18.87	26.52	35.92	0.694
988	100	100	17.1	24.3	6.7	6.6	1.5	3.2	76.2	69.1	31	2.512	35	0.9	1500	320.06	331.08	481.48	525.99	10.84	17.03	23.92	32.41	0.694
989	100	100	17.1	20.8	6.7	6.3	1.5	2.4	76.2	72.9	31	2.754	36	0.9	1500	320.06	317.15	481.48	506.08	9.89	15.53	21.82	29.56	0.694
990	100	100	17.1	18.1	6.7	6	1.5	1.7	76.2	75.9	31	2.981	37	0.9	1500	320.06	305.9	481.48	490.94	9.14	14.35	20.16	27.31	0.694
991	100	100	17.1	15.6	6.7	5.6	1.5	1.1	76.2	78.8	31	3.181	38	0.87	1500	320.06	294.54	481.48	474.88	8.56	13.45	18.89	25.59	0.694
992	100	100	17.1	13.4	6.7	5.3	1.5	0.8	76.2	81.3	31	3.35	39	0.87	1500	320.06	286.17	481.48	461.49	8.13	12.77	17.94	24.3	0.694
993	100	100	17.1	12.3	6.7	5	1.5	0.5	76.2	82.7	31	3.486	40	0.87	1500	320.06	279.32	481.48	449.37	7.81	12.27	17.24	23.35	0.694
994	100	100	17.1	33.5	6.7	8.1	1.5	5.4	76.2	58.4	32	2.029	33	0.9	1500	320.06	369.33	481.48	570.72	12.87	20.36	28.21	38.67	0.694
995	100	100	17.1	30.3	6.7	7.3	1.5	4.7	76.2	62.4	32	2.266	34	0.9	1500	320.06	356.15	481.48	550.2	11.53	18.23	25.26	34.63	0.694
996	100	100	17.1	26.7	6.7	6.8	1.5	4	76.2	66.5	32	2.512	35	0.9	1500	320.06	341.93	481.48	533.31	10.4	16.45	22.78	31.24	0.694
997	100	100	17.1	23.9	6.7	6.6	1.5	3.1	76.2	69.5	32	2.754	36	0.9	1500	320.06	330.41	481.48	514.85	9.48	15	20.78	28.49	0.694
998	100	100	17.1	20.9	6.7	6.2	1.5	2.5	76.2	72.9	32	2.981	37	0.9	1500	320.06	319.77	481.48	501.56	8.76	13.86	19.2	26.32	0.694
999	100	100	17.1	18.4	6.7	6.1	1.5	1.8	76.2	75.5	32	3.181	38	0.87	1500	320.06	309.2	481.48	486.18	8.21	12.99	17.99	24.67	0.694
1000	100	100	17.1	16.3	6.7	5.9	1.5	1.3	76.2	77.8	32	3.35	39	0.87	1500	320.06	300.51	481.48	476.62	7.8	12.33	17.08	23.42	0.694
1001	100	100	17.1	14.8	6.7	5.6	1.5	1.1	76.2	79.6	32	3.486	40	0.87	1500	320.06	295.21	481.48	467.06	7.49	11.85	16.42	22.51	0.694
1002	100	100	17.1	37.6	6.7	11.5	1.5	6.1	76.2	50.9	33	2.029	33	0.9	1500	320.06	396.57	481.48	615.4	13.85	21.88	29.98	41.88	0.694
1003	100	100	17.1	35.7	6.7	9.9	1.5	5.8	76.2	54.4	33	2.266	34	0.9	1500	320.06	384.3	481.48	598.65	12.4	19.6	26.84	37.5	0.694
1004	100	100	17.1	33.5	6.7	8.5	1.5	5.4	76.2	58	33	2.512	35	0.9	1500	320.06	371.5	481.48	577.84	11.19	17.68	24.22	33.83	0.694
1005	100	100	17.1	30.9	6.7	7.7	1.5	4.8	76.2	61.4	33	2.754	36	0.9	1500	320.06	358.63	481.48	561.73	10.2	16.12	22.09	30.85	0.694
1006	100	100	17.1	28.3	6.7	7.1	1.5	4.3	76.2	64.6	33	2.981	37	0.9	1500	320.06	348.2	481.48	546.44	9.43	14.9	20.41	28.5	0.694
1007	100	100	17.1	25.7	6.7	6.8	1.5	3.5	76.2	67.5	33	3.181	38	0.87	1500	320.06	336.95	481.48	530.83	8.83	13.96	19.12	26.71	0.694
1008	100	100	17.1	23.7	6.7	6.6	1.5	2.9	76.2	69.7	33	3.35	39	0.87	1500	320.06	330.32	481.48	518.57	8.39	13.25	18.16	25.37	0.694
1009	100	100	17.1	21.9	6.7	6.4	1.5	2.6	76.2	71.7	33	3.486	40	0.87	1500	320.06	322.25	481.48	509.82	8.06	12.74	17.45	24.38	0.694
1010	100	100	17.1	40.1	6.7	20.5	1.5	6.4	76.2	39.4	34	2.029	33	0.9	1500	320.06	442.35	481.48	689.05	16.2	25.06	34.52	48.25	0.694
1011	100	100	17.1	39.6	6.7	17.8	1.5	6.3	76.2	42.6	34	2.266	34	0.9	1500	320.06	429.12	481.48	669.06	14.51	22.44	30.91	43.21	0.694
1012	100	100	17.1	38.2	6.7	15.5	1.5	6.2	76.2	46.3	34	2.512	35	0.9	1500	320.06	414.56	481.48	650.66	13.09	20.24	27.88	38.97	0.694
1013	100	100	17.1	37.2	6.7	13.3	1.5	6	76.2	49.5	34	2.754	36	0.9	1500	320.06	401.58	481.48	629.44	11.94	18.47	25.43	35.55	0.694
1014	100	100	17.1	36.3	6.7	11.4	1.5	5.8	76.2	52.3	34	2.981	37	0.9	1500	320.06	391.12	481.48	614.08	11.03	17.06	23.49	32.84	0.694
1015	100	100	17.1	34.6	6.7	9.9	1.5	5.6	76.2	55.5	34	3.181	38	0.87	1500	320.06	378.95	481.48	598.31	10.33	15.99	22.02	30.78	0.694
1016	100	100	17.1	33.3	6.7	8.8	1.5	5.2	76.2	57.9	34	3.35	39	0.87	1500	320.06	369.8	481.48	585.77	9.81	15.18	20.9	29.22	0.694
1017	100	100	17.1	31.9	6.7	8.4	1.5	4.9	76.2	59.7	34	3.486	40	0.87	1500	320.06	362.83	481.48	575.88	9.43	14.59	20.09	28.08	0.694
1018	100	100	17.1	40.7	6.7	25.3	1.5	7	76.2	34	35	2.029	33	0.9	1500	320.06	468.14	481.48	721.86	16.82	25.89	35.92	50.03	0.694
1019	100	100	17.1	41.2	6.7	22.6	1.5	6.6	76.2	36.2	35	2.266	34	0.9	1500	320.06	454.14	481.48	706.22	15.06	23.19	32.17	44.8	0.694
1020	100	100	17.1	40.5	6.7	20.1	1.5	6.3	76.2	39.4	35	2.512	35	0.9	1500	320.06	442.54	481.48	685.59	13.59	20.92	29.02	40.41	0.694
1021	100	100	17.1	39.6	6.7	17.8	1.5	6.3	76.2	42.6	35	2.754	36	0.9	1500	320.06	429.15	481.48	666.99	12.39	19.08	26.47	36.86	0.694
1022	100	100	17.1	39	6.7	15.8	1.5	6.2	76.2	45.2	35	2.981	37	0.9	1500	320.06	417.84	481.48	652.69	11.45	17.62	24.45	34.05	0.694
1023	100	100	17.1	37.9	6.7	14	1.5	6.1	76.2	48.1	35	3.181	38	0.87	1500	320.06	407.49	481.48	638.74	10.73	16.52	22.91	31.91	0.694
1024	100	100	17.1	37.3	6.7	12.5	1.5	6	76.2	50.2	35	3.35	39	0.87	1500	320.06	399.02	481.48	625.98	10.19	15.68	21.76	30.3	0.694
1025	100	100	17.1	36.5	6.7	11.6	1.5	5.8	76.2	51.9	35	3.486	40	0.87	1500	320.06	391.81	481.48	616.34	9.79	15.07	20.91	29.12	0.694
1026	100	100	17.1	40.3	6.7	28.5	1.5	7.6	76.2	31.2	36	2.029	33	0.9	1500	320.06	484.83	481.48	740.27	16.61	25.76	35.86	49.36	0.694
1027	100	100	17.1	41	6.7	25.8	1.5	7.1	76.2	33.2	36	2.266	34	0.9	1500	320.06	471.42	481.48	723.79	14.87	23.07	32.11	44.2	0.694
1028	100	100	17.1	41.4	6.7	23.3	1.5	6.6	76.2	35.3	36	2.512	35	0.9	1500	320.06	459.73	481.48	708.75	13.41	20.81	28.97	39.87	0.694
1029	100	100	17.1	41.3	6.7	21	1.5	6.4	76.2	37.7	36	2.754	36	0.9	1500	320.06	448.58	481.48	694.41	12.24	18.98	26.42	36.37	0.694
1030	100	100	17.1	41.1	6.7	19.1	1.5	6.4	76.2	39.8	36	2.981	37	0.9	1500	320.06	437.3	481.48	676.07	11.3	17.54	24.41	33.6	0.694
1031	100	100	17.1	40.2	6.7	17.2	1.5	6.3	76.2	42.6	36	3.181	38	0.87	1500	320.06	428.41	481.48	665.15	10.59	16.43	22.88	31.48	0.694
1032	100	100	17.1	39.9	6.7	15.6	1.5	6.2	76.2	44.5	36	3.35	39	0.87	1500	320.06	420.7	481.48	653.75	10.06	15.6	21.72	29.9	0.694
1033	100	100	17.1	39.2	6.7	14.6	1.5	6.2	76.2	46.2	36	3.486	40	0.87	1500	320.06	413.36	481.48	643.1	9.67	15	20.87	28.73	0.694
1034	100	100	17.1	39.5	6.7	30.3	1.5	8.2	76.2	30.2	37	2.029	33	0.9	1500	320.06	492.23	481.48	754.43	16.06	25.22	35.02	47.78	0.694
1035	100	100	17.1	40.1	6.7	28.3	1.5	7.5	76.2	31.6	37	2.266	34	0.9	1500	320.06	481.71	481.48	739.07	14.38	22.58	31.36	42.78	0.694
1036	100	100	17.1	41.1	6.7	26	1.5	7	76.2	32.9	37	2.512	35	0.9	1500	320.06	470.88	481.48	722.53	12.97	20.37	28.29	38.59	0.694
1037	100	100	17.1	41.4	6.7	23.9	1.5	6.8	76.2	34.7	37	2.754	36	0.9	1500	320.06	460.41	481.48	709.21	11.83	18.58	25.8	35.2	0.694
1038	100	100	17.1	41.6	6.7	22.2	1.5	6.6	76.2	36.2	37	2.981	37	0.9	1500	320.06	453.07	481.48	697.85	10.93	17.16	23.84	32.52	0.694
1039	100	100	17.1	42	6.7	20	1.5	6.4	76.2	38	37	3.181	38	0.87	1500	320.06	444.8	481.48	684.02	10.25	16.09	22.34	30.48	0.694
1040	100	100	17.1	41.3	6.7	18.7	1.5	6.4	76.2	40	37	3.35	39	0.87	1500	320.06	437.87	481.48	673.55	9.73	15.27	21.21	28.94	0.694
1041	100	100	17.1	41.2	6.7	17.2	1.5	6.3	76.2	41.6	37	3.486	40	0.87	1500	320.06	431.85	481.48	665.38	9.35	14.68	20.38	27.81	0.694
1042	100	100	17.1	38.7	6.7	31.8	1.5	8.4	76.2	29.5	38	2.029	33	0.9	1500	320.06	498.13	481.48	763.92	15.46	24.44	33.52	46.43	0.694
1043	100	100	17.1	39.3	6.7	30.2	1.5	8	76.2	30.5	38	2.266	34	0.9	1500	320.06	488.76	481.48	749.95	13.84	21.89	30.02	41.57	0.694
1044	100	100	17.1	40.4	6.7	28.2	1.5	7.4	76.2	31.4	38	2.512	35	0.9	1500	320.06	481.73	481.48	734.98	12.49	19.74	27.08	37.5	0.694
1045	100	100	17.1	40.8	6.7	26.8	1.5	7.2	76.2	32.4	38	2.754	36	0.9	1500	320.06	471.41	481.48	721.86	11.39	18.01	24.7	34.2	0.694
1046	100	100	17.1	41.3	6.7	25	1.5	6.9	76.2	33.7	38	2.981	37	0.9	1500	320.06	466.14	481.48	714.91	10.52	16.64	22.82	31.6	0.694
1047	100	100	17.1	41.3	6.7	23.5	1.5	6.7	76.2	35.2	38	3.181	38	0.87	1500	320.06	458.52	481.48	701.66	9.86	15.59	21.38	29.61	0.694
1048	100	100	17.1	41.8	6.7	22	1.5	6.6	76.2	36.2	38	3.35	39	0.87	1500	320.06	452.3	481.48	694.46	9.36	14.8	20.3	28.12	0.694
1049	100	100	17.1	41.4	6.7	21	1.5	6.6	76.2	37.6	38	3.486	40	0.87	1500	320.06	446.38	481.48	688.44	9	14.23	19.51	27.02	0.694
1050	100	100	17.1	37.8	6.7	33.1	1.5	8.8	76.2	29.1	39	2.029	33	0.9	1500	320.06	501.45	481.48	774.68	14.82	23.55	32.07	44.94	0.694
1051	100	100	17.1	38.7	6.7	31.6	1.5	8.4	76.2	29.7	39	2.266	34	0.9	1500	320.06	494.31	481.48	763.06	13.27	21.08	28.71	40.24	0.694
1052	100	100	17.1	39.6	6.7	30	1.5	7.9	76.2	30.4	39	2.512	35	0.9	1500	320.06	488.38	481.48	751.12	11.97	19.02	25.9	36.3	0.694
1053	100	100	17.1	39.5	6.7	29.2	1.5	7.7	76.2	31.3	39	2.754	36	0.9	1500	320.06	481.53	481.48	742.88	10.92	17.35	23.63	33.11	0.694
1054	100	100	17.1	40.1	6.7	27.8	1.5	7.4	76.2	32.1	39	2.981	37	0.9	1500	320.06	475.72	481.48	730.2	10.09	16.03	21.83	30.59	0.694
1055	100	100	17.1	40.7	6.7	26.3	1.5	7.1	76.2	33	39	3.181	38	0.87	1500	320.06	468.8	481.48	720.53	9.45	15.02	20.45	28.67	0.694
1056	100	100	17.1	41	6.7	25.3	1.5	7	76.2	33.7	39	3.35	39	0.87	1500	320.06	464.63	481.48	714.13	8.98	14.26	19.42	27.22	0.694
1057	100	100	17.1	41.7	6.7	23.9	1.5	6.9	76.2	34.4	39	3.486	40	0.87	1500	320.06	460.19	481.48	708.15	8.63	13.7	18.66	26.16	0.694
1058	100	100	17.1	37.4	6.7	34	1.5	9.2	76.2	28.6	40	2.029	33	0.9	1500	320.06	505.25	481.48	784.08	14.24	22.61	30.87	43.57	0.694
1059	100	100	17.1	38.1	6.7	32.9	1.5	8.8	76.2	29	40	2.266	34	0.9	1500	320.06	500.34	481.48	772.78	12.75	20.25	27.64	39.01	0.694
1060	100	100	17.1	38.3	6.7	31.8	1.5	8.6	76.2	29.9	40	2.512	35	0.9	1500	320.06	494.05	481.48	763.65	11.5	18.26	24.93	35.19	0.694
1061	100	100	17.1	38.9	6.7	30.7	1.5	8.2	76.2	30.4	40	2.754	36	0.9	1500	320.06	488.2	481.48	753.96	10.49	16.66	22.74	32.1	0.694
1062	100	100	17.1	39.5	6.7	29.7	1.5	7.9	76.2	30.8	40	2.981	37	0.9	1500	320.06	483.33	481.48	747.79	9.69	15.39	21.01	29.66	0.694
1063	100	100	17.1	39.5	6.7	29	1.5	7.6	76.2	31.5	40	3.181	38	0.87	1500	320.06	479.07	481.48	737.27	9.08	14.42	19.69	27.79	0.694
1064	100	100	17.1	40.1	6.7	28	1.5	7.4	76.2	31.9	40	3.35	39	0.87	1500	320.06	474.24	481.48	731.42	8.62	13.7	18.7	26.39	0.694
1065	100	100	17.1	40.3	6.7	27.3	1.5	7.2	76.2	32.4	40	3.486	40	0.87	1500	320.06	470.58	481.48	727.83	8.29	13.16	17.97	25.36	0.694
1066	100	100	17.1	37.1	6.7	34.7	1.5	9.8	76.2	28.2	41	2.029	33	0.9	1500	320.06	509.85	481.48	796.25	13.64	21.75	29.87	42.3	0.694
1067	100	100	17.1	37.3	6.7	33.9	1.5	9.5	76.2	28.8	41	2.266	34	0.9	1500	320.06	504.86	481.48	787.99	12.21	19.48	26.75	37.88	0.694
1068	100	100	17.1	37.4	6.7	33.2	1.5	9.1	76.2	29.4	41	2.512	35	0.9	1500	320.06	499.77	481.48	778.54	11.02	17.57	24.13	34.17	0.694
1069	100	100	17.1	37.8	6.7	32.5	1.5	8.8	76.2	29.7	41	2.754	36	0.9	1500	320.06	495.71	481.48	771.05	10.05	16.03	22.01	31.16	0.694
1070	100	100	17.1	38.2	6.7	31.6	1.5	8.5	76.2	30.2	41	2.981	37	0.9	1500	320.06	491.65	481.48	763.89	9.28	14.81	20.33	28.79	0.694
1071	100	100	17.1	38.6	6.7	30.7	1.5	8.3	76.2	30.7	41	3.181	38	0.87	1500	320.06	488.17	481.48	757.23	8.7	13.88	19.05	26.98	0.694
1072	100	100	17.1	38.8	6.7	30.2	1.5	8.1	76.2	31	41	3.35	39	0.87	1500	320.06	484.16	481.48	751.49	8.26	13.18	18.09	25.62	0.694
1073	100	100	17.1	39.2	6.7	29.7	1.5	7.8	76.2	31.1	41	3.486	40	0.87	1500	320.06	481.58	481.48	745.98	7.94	12.66	17.39	24.62	0.694
1074	100	100	17.1	36.7	6.7	35.3	1.5	10.5	76.2	28	42	2.029	33	0.9	1500	320.06	513.07	481.48	809	13	20.76	28.93	40.97	0.694
1075	100	100	17.1	36.8	6.7	34.8	1.5	10.1	76.2	28.4	42	2.266	34	0.9	1500	320.06	509.38	481.48	802.03	11.64	18.59	25.91	36.69	0.694
1076	100	100	17.1	37.2	6.7	34.1	1.5	9.7	76.2	28.7	42	2.512	35	0.9	1500	320.06	505.87	481.48	794.77	10.5	16.77	23.37	33.1	0.694
1077	100	100	17.1	37.3	6.7	33.7	1.5	9.4	76.2	29	42	2.754	36	0.9	1500	320.06	502.76	481.48	788.38	9.58	15.29	21.32	30.19	0.694
1078	100	100	17.1	37.6	6.7	33	1.5	9.2	76.2	29.4	42	2.981	37	0.9	1500	320.06	498.54	481.48	782.44	8.85	14.13	19.69	27.89	0.694
1079	100	100	17.1	37.6	6.7	32.6	1.5	8.9	76.2	29.8	42	3.181	38	0.87	1500	320.06	496.43	481.48	774.61	8.29	13.24	18.45	26.14	0.694
1080	100	100	17.1	37.8	6.7	32	1.5	8.7	76.2	30.2	42	3.35	39	0.87	1500	320.06	492.81	481.48	771.07	7.87	12.57	17.52	24.82	0.694
1081	100	100	17.1	37.9	6.7	31.6	1.5	8.4	76.2	30.5	42	3.486	40	0.87	1500	320.06	490.76	481.48	766.46	7.57	12.08	16.84	23.85	0.694
1082	100	100	17.1	36.4	6.7	35.8	1.5	11.3	76.2	27.8	43	2.029	33	0.9	1500	320.06	515.67	481.48	819.89	12.51	19.75	28.1	39.55	0.694
1083	100	100	17.1	36.6	6.7	35.3	1.5	10.9	76.2	28.1	43	2.266	34	0.9	1500	320.06	512.96	481.48	815.04	11.2	17.68	25.16	35.41	0.694
1084	100	100	17.1	36.6	6.7	35	1.5	10.6	76.2	28.4	43	2.512	35	0.9	1500	320.06	510.6	481.48	809.22	10.1	15.95	22.7	31.94	0.694
1085	100	100	17.1	36.8	6.7	34.6	1.5	10.3	76.2	28.6	43	2.754	36	0.9	1500	320.06	508.49	481.48	804.3	9.21	14.55	20.7	29.14	0.694
1086	100	100	17.1	37.1	6.7	34.2	1.5	9.9	76.2	28.7	43	2.981	37	0.9	1500	320.06	505.99	481.48	798.84	8.51	13.44	19.13	26.92	0.694
1087	100	100	17.1	36.9	6.7	34	1.5	9.8	76.2	29.1	43	3.181	38	0.87	1500	320.06	503.73	481.48	796.35	7.98	12.6	17.92	25.22	0.694
1088	100	100	17.1	37.3	6.7	33.5	1.5	9.5	76.2	29.2	43	3.35	39	0.87	1500	320.06	501.63	481.48	791.49	7.57	11.96	17.02	23.95	0.694
1089	100	100	17.1	37.2	6.7	33.4	1.5	9.5	76.2	29.4	43	3.486	40	0.87	1500	320.06	500.4	481.48	788.9	7.28	11.49	16.36	23.02	0.694
1090	100	100	17.1	35.9	6.7	36.4	1.5	11.7	76.2	27.7	44	2.029	33	0.9	1500	320.06	516.54	481.48	832.72	11.92	19.01	27.3	38.28	0.694
1091	100	100	17.1	36	6.7	36.1	1.5	11.5	76.2	27.9	44	2.266	34	0.9	1500	320.06	515.76	481.48	828.81	10.67	17.02	24.45	34.28	0.694
1092	100	100	17.1	36.3	6.7	35.7	1.5	11.4	76.2	28	44	2.512	35	0.9	1500	320.06	513.94	481.48	822.09	9.63	15.36	22.05	30.92	0.694
1093	100	100	17.1	36.3	6.7	35.4	1.5	11.1	76.2	28.3	44	2.754	36	0.9	1500	320.06	512.66	481.48	820.35	8.78	14.01	20.12	28.2	0.694
1094	100	100	17.1	36.5	6.7	35.1	1.5	11	76.2	28.4	44	2.981	37	0.9	1500	320.06	510.9	481.48	815.94	8.11	12.94	18.58	26.06	0.694
1095	100	100	17.1	36.7	6.7	34.8	1.5	10.8	76.2	28.5	44	3.181	38	0.87	1500	320.06	509.93	481.48	812.47	7.6	12.13	17.42	24.42	0.694
1096	100	100	17.1	36.7	6.7	34.6	1.5	10.7	76.2	28.7	44	3.35	39	0.87	1500	320.06	508.47	481.48	810.53	7.22	11.51	16.54	23.19	0.694
1097	100	100	17.1	36.7	6.7	34.5	1.5	10.4	76.2	28.8	44	3.486	40	0.87	1500	320.06	507.46	481.48	808.44	6.94	11.07	15.89	22.28	0.694
1098	100	100	17.1	35.7	6.7	36.7	1.5	11.9	76.2	27.6	45	2.029	33	0.9	1500	320.06	517.66	481.48	836.92	11.21	18.22	26.65	37.21	0.694
1099	100	100	17.1	35.6	6.7	36.6	1.5	11.9	76.2	27.8	45	2.266	34	0.9	1500	320.06	516.78	481.48	835.46	10.04	16.31	23.86	33.32	0.694
1100	100	100	17.1	35.8	6.7	36.4	1.5	11.8	76.2	27.8	45	2.512	35	0.9	1500	320.06	516.28	481.48	834.01	9.05	14.72	21.52	30.05	0.694
1101	100	100	17.1	35.8	6.7	36.2	1.5	11.7	76.2	28	45	2.754	36	0.9	1500	320.06	515.33	481.48	832.79	8.26	13.42	19.63	27.41	0.694
1102	100	100	17.1	35.8	6.7	36.1	1.5	11.6	76.2	28.1	45	2.981	37	0.9	1500	320.06	514.58	481.48	830.9	7.63	12.4	18.14	25.33	0.694
1103	100	100	17.1	36	6.7	35.8	1.5	11.5	76.2	28.2	45	3.181	38	0.87	1500	320.06	513.74	481.48	829.89	7.15	11.62	17	23.73	0.694
1104	100	100	17.1	36	6.7	35.7	1.5	11.4	76.2	28.3	45	3.35	39	0.87	1500	320.06	513.14	481.48	827.93	6.79	11.04	16.14	22.54	0.694
1105	100	100	17.1	36.1	6.7	35.6	1.5	11.4	76.2	28.3	45	3.486	40	0.87	1500	320.06	512.29	481.48	823.43	6.52	10.6	15.51	21.66	0.694
1106	100	100	17.1	35.6	6.7	36.8	1.5	12.1	76.2	27.6	46	2.029	33	0.9	1500	320.06	518.76	481.48	838.93	10.57	17.47	26.06	36.12	0.694
1107	100	100	17.1	35.6	6.7	36.8	1.5	12	76.2	27.6	46	2.266	34	0.9	1500	320.06	518.39	481.48	838.19	9.47	15.64	23.33	32.34	0.694
1108	100	100	17.1	35.7	6.7	36.7	1.5	12	76.2	27.6	46	2.512	35	0.9	1500	320.06	517.86	481.48	837.64	8.54	14.11	21.05	29.17	0.694
1109	100	100	17.1	35.6	6.7	36.7	1.5	12	76.2	27.7	46	2.754	36	0.9	1500	320.06	517.46	481.48	837.26	7.79	12.87	19.2	26.61	0.694
1110	100	100	17.1	35.5	6.7	36.6	1.5	11.9	76.2	27.9	46	2.981	37	0.9	1500	320.06	517.24	481.48	835.81	7.2	11.89	17.73	24.58	0.694
1111	100	100	17.1	35.5	6.7	36.6	1.5	11.9	76.2	27.9	46	3.181	38	0.87	1500	320.06	516.57	481.48	835.49	6.75	11.14	16.62	23.04	0.694
1112	100	100	17.1	35.6	6.7	36.5	1.5	11.9	76.2	27.9	46	3.35	39	0.87	1500	320.06	516.23	481.48	835.14	6.4	10.58	15.78	21.87	0.694
1113	100	100	17.1	35.6	6.7	36.4	1.5	11.8	76.2	28	46	3.486	40	0.87	1500	320.06	516.16	481.48	834.41	6.15	10.17	15.17	21.02	0.694
1114	100	100	17.1	35.3	6.7	37.1	1.5	12.2	76.2	27.6	47	2.029	33	0.9	1500	320.06	519.07	481.48	843.1	9.98	16.82	25.26	35.06	0.694
1115	100	100	17.1	35.4	6.7	37	1.5	12.2	76.2	27.6	47	2.266	34	0.9	1500	320.06	518.89	481.48	842.63	8.94	15.06	22.62	31.39	0.694
1116	100	100	17.1	35.4	6.7	37	1.5	12.2	76.2	27.6	47	2.512	35	0.9	1500	320.06	518.81	481.48	842.52	8.06	13.59	20.41	28.32	0.694
1117	100	100	17.1	35.4	6.7	37	1.5	12.2	76.2	27.6	47	2.754	36	0.9	1500	320.06	518.71	481.48	842.19	7.35	12.39	18.61	25.83	0.694
1118	100	100	17.1	35.4	6.7	37	1.5	12.2	76.2	27.6	47	2.981	37	0.9	1500	320.06	518.6	481.48	841.98	6.79	11.45	17.2	23.86	0.694
1119	100	100	17.1	35.4	6.7	37	1.5	12.2	76.2	27.6	47	3.181	38	0.87	1500	320.06	518.63	481.48	841.02	6.37	10.73	16.11	22.36	0.694
1120	100	100	17.1	35.4	6.7	37	1.5	12.2	76.2	27.6	47	3.35	39	0.87	1500	320.06	518.45	481.48	841.2	6.04	10.19	15.3	21.23	0.694
1121	100	100	17.1	35.5	6.7	36.9	1.5	12.2	76.2	27.6	47	3.486	40	0.87	1500	320.06	518.32	481.48	840.93	5.81	9.79	14.7	20.4	0.694
1122	100	100	17.1	35.3	6.7	37.1	1.5	12.3	76.2	27.6	48	2.029	33	0.9	1500	320.06	519.34	481.48	844.2	9.46	16.1	24.54	34.12	0.694
1123	100	100	17.1	35.3	6.7	37.1	1.5	12.3	76.2	27.6	48	2.266	34	0.9	1500	320.06	519.34	481.48	844.2	8.47	14.42	21.97	30.55	0.694
1124	100	100	17.1	35.3	6.7	37.1	1.5	12.3	76.2	27.6	48	2.512	35	0.9	1500	320.06	519.34	481.48	844.2	7.64	13.01	19.82	27.56	0.694
1125	100	100	17.1	35.3	6.7	37.1	1.5	12.3	76.2	27.6	48	2.754	36	0.9	1500	320.06	519.34	481.48	844.2	6.97	11.86	18.08	25.14	0.694
1126	100	100	17.1	35.3	6.7	37.1	1.5	12.3	76.2	27.6	48	2.981	37	0.9	1500	320.06	519.34	481.48	844.2	6.44	10.96	16.7	23.22	0.694
1127	100	100	17.1	35.3	6.7	37.1	1.5	12.3	76.2	27.6	48	3.181	38	0.87	1500	320.06	519.34	481.48	844.2	6.03	10.27	15.65	21.76	0.694
1128	100	100	17.1	35.3	6.7	37.1	1.5	12.3	76.2	27.6	48	3.35	39	0.87	1500	320.06	519.34	481.48	844.2	5.73	9.75	14.86	20.66	0.694
1129	100	100	17.1	35.3	6.7	37.1	1.5	12.3	76.2	27.6	48	3.486	40	0.87	1500	320.06	519.34	481.48	844.2	5.51	9.37	14.28	19.86	0.694
1130	92.3	18.3	0	0	0	0	0	0	100	100	2	2.029	33	0.9	1750	71.69	20.64	136.22	48.89	4.24	6.03	9.45	11.65	0
1131	88.1	10	0	0	0	0	0	0	100	100	2	2.266	34	0.9	1750	65.63	15.29	127.4	39.12	3.79	5.4	8.46	10.44	0
1132	83.3	4.9	0	0	0	0	0	0	100	100	2	2.512	35	0.9	1750	60.89	11.13	116.6	30.98	3.42	4.87	7.63	9.41	0
1133	76.5	1.9	0	0	0	0	0	0	100	100	2	2.754	36	0.9	1750	55.77	8.14	108.58	24.93	3.12	4.44	6.96	8.59	0
1134	70.3	0.9	0	0	0	0	0	0	100	100	2	2.981	37	0.9	1750	51.5	5.68	100.51	19.2	2.88	4.1	6.43	7.93	0
1135	64.1	0.4	0	0	0	0	0	0	100	100	2	3.181	38	0.87	1750	47.76	4.2	93.53	15.28	2.7	3.84	6.02	7.43	0
1136	60	0.1	0	0	0	0	0	0	100	100	2	3.35	39	0.87	1750	45.23	3.17	88.6	12.54	2.57	3.65	5.72	7.06	0
1137	55.2	0	0	0	0	0	0	0	100	100	2	3.486	40	0.87	1750	42.49	2.4	82.89	10.5	2.47	3.51	5.5	6.78	0
1138	100	38.9	0	0	0	0	0	0	100	100	3	2.029	33	0.9	1750	110.23	31.75	203.34	73.76	6.3	8.57	13.4	16.76	0
1139	99.9	26.9	0	0	0	0	0	0	100	100	3	2.266	34	0.9	1750	102.35	24.12	189.09	58.87	5.64	7.67	12	15	0
1140	99.4	15.5	0	0	0	0	0	0	100	100	3	2.512	35	0.9	1750	94.46	17.27	175.9	47.54	5.09	6.92	10.82	13.54	0
1141	98.3	8.5	0	0	0	0	0	0	100	100	3	2.754	36	0.9	1750	87.48	12.63	164.7	36.81	4.64	6.31	9.87	12.35	0
1142	97.3	3.8	0	0	0	0	0	0	100	100	3	2.981	37	0.9	1750	81.86	9.29	153.38	29.4	4.29	5.83	9.12	11.41	0
1143	95.2	2.1	0	0	0	0	0	0	100	100	3	3.181	38	0.87	1750	76.22	6.65	142.07	22.97	4.02	5.47	8.55	10.69	0
1144	93.5	0.8	0	0	0	0	0	0	100	100	3	3.35	39	0.87	1750	71.65	5.06	135.5	19.65	3.82	5.19	8.11	10.15	0
1145	90.9	0.6	0	0	0	0	0	0	100	100	3	3.486	40	0.87	1750	68.89	3.91	130.89	17.01	3.67	4.99	7.8	9.75	0
1146	100	46.3	0.1	0	0	0	0	0	99.9	100	4	2.029	33	0.9	1750	127.35	36.69	226.45	81.45	6.92	9.24	14.46	18.08	0
1147	100	32.3	0.1	0	0	0	0	0	99.9	100	4	2.266	34	0.9	1750	117.63	27.45	214.19	68.1	6.2	8.27	12.95	16.19	0
1148	100	20.8	0	0	0	0	0	0	100	100	4	2.512	35	0.9	1750	110.01	20.68	199.13	54.07	5.59	7.46	11.68	14.6	0
1149	100	13	0	0	0	0	0	0	100	100	4	2.754	36	0.9	1750	102.06	15.21	187.54	43.48	5.1	6.81	10.65	13.32	0
1150	99.8	7.8	0	0	0	0	0	0	100	100	4	2.981	37	0.9	1750	95.52	11.51	178.14	35.38	4.71	6.29	9.84	12.31	0
1151	99.5	3.4	0	0	0	0	0	0	100	100	4	3.181	38	0.87	1750	89.71	7.99	167.4	27.28	4.42	5.89	9.22	11.53	0
1152	99.3	2.1	0	0	0	0	0	0	100	100	4	3.35	39	0.87	1750	85.9	6.39	160.59	23.11	4.19	5.6	8.76	10.95	0
1153	99	0.9	0	0	0	0	0	0	100	100	4	3.486	40	0.87	1750	82.34	4.99	154.57	19.59	4.03	5.38	8.42	10.52	0
1154	100	49.7	0.1	0	0	0	0	0	99.9	100	5	2.029	33	0.9	1750	134.74	38.83	237.35	86.74	6.9	9.22	14.58	18.16	0
1155	100	36	0	0	0	0	0	0	100	100	5	2.266	34	0.9	1750	125.63	29.62	223.66	70.87	6.18	8.26	13.06	16.26	0
1156	100	24.4	0	0	0	0	0	0	100	100	5	2.512	35	0.9	1750	117.53	22.4	212.25	57.51	5.57	7.45	11.78	14.66	0
1157	100	14.8	0	0	0	0	0	0	100	100	5	2.754	36	0.9	1750	110.46	16.71	201.12	45.88	5.08	6.79	10.74	13.38	0
1158	100	9.8	0	0	0	0	0	0	100	100	5	2.981	37	0.9	1750	103.73	12.35	190.08	38.78	4.7	6.28	9.93	12.36	0
1159	100	4.7	0	0	0	0	0	0	100	100	5	3.181	38	0.87	1750	98.12	9.11	179.84	30.28	4.4	5.88	9.3	11.58	0
1160	99.9	2.8	0	0	0	0	0	0	100	100	5	3.35	39	0.87	1750	93.84	7.1	174.76	24.95	4.18	5.59	8.83	11	0
1161	99.9	1.4	0	0	0	0	0	0	100	100	5	3.486	40	0.87	1750	90.45	5.62	167.75	21.39	4.02	5.37	8.49	10.57	0
1162	100	51.6	0.3	0	0	0	0	0	99.7	100	6	2.029	33	0.9	1750	137.75	40.34	239.96	89.53	6.62	8.83	14.24	17.86	0
1163	100	37.6	0.1	0	0	0	0	0	99.9	100	6	2.266	34	0.9	1750	129.27	30.85	230.78	72.42	5.93	7.9	12.75	16	0
1164	100	25.2	0	0	0	0	0	0	100	100	6	2.512	35	0.9	1750	122.06	23.67	218.98	59.81	5.35	7.13	11.51	14.43	0
1165	100	16.7	0	0	0	0	0	0	100	100	6	2.754	36	0.9	1750	115.27	17.3	207.33	48.4	4.88	6.5	10.49	13.16	0
1166	100	10.4	0	0	0	0	0	0	100	100	6	2.981	37	0.9	1750	109.69	13.29	199.28	39.58	4.51	6.01	9.7	12.16	0
1167	100	5.5	0	0	0	0	0	0	100	100	6	3.181	38	0.87	1750	104.62	9.67	191.58	31.56	4.22	5.63	9.09	11.39	0
1168	100	2.8	0	0	0	0	0	0	100	100	6	3.35	39	0.87	1750	100.79	7.73	184.41	26.69	4.01	5.35	8.63	10.82	0
1169	100	1.8	0	0	0	0	0	0	100	100	6	3.486	40	0.87	1750	97.44	6.33	179.36	22.57	3.85	5.14	8.29	10.4	0
1170	100	52.5	0.4	0	0	0	0	0	99.6	100	7	2.029	33	0.9	1750	140.18	40.81	242.82	92.24	6.48	8.46	13.93	17.32	0
1171	100	38	0.1	0	0	0	0	0	99.9	100	7	2.266	34	0.9	1750	132.94	31.55	233.69	74.93	5.8	7.58	12.47	15.51	0
1172	100	27	0.1	0	0	0	0	0	99.9	100	7	2.512	35	0.9	1750	126.48	24.39	221.87	61.06	5.23	6.84	11.25	13.99	0
1173	100	17.5	0	0	0	0	0	0	100	100	7	2.754	36	0.9	1750	120.38	18.93	212.86	48.97	4.77	6.24	10.26	12.76	0
1174	100	10.7	0	0	0	0	0	0	100	100	7	2.981	37	0.9	1750	115.3	14.52	206.57	40.28	4.41	5.76	9.48	11.79	0
1175	100	6.6	0	0	0	0	0	0	100	100	7	3.181	38	0.87	1750	110.67	10.82	198.19	33.26	4.13	5.4	8.88	11.05	0
1176	100	3.6	0	0	0	0	0	0	100	100	7	3.35	39	0.87	1750	106.36	8.55	192.73	28.58	3.92	5.13	8.43	10.49	0
1177	100	2.4	0	0	0	0	0	0	100	100	7	3.486	40	0.87	1750	104.12	6.87	185.14	24.25	3.77	4.93	8.11	10.08	0
1178	100	53.3	0.4	0	0	0	0	0	99.6	100	8	2.029	33	0.9	1750	143.93	41.3	245.53	91.57	6.26	8.28	13.25	16.71	0
1179	100	40	0.2	0	0	0	0	0	99.8	100	8	2.266	34	0.9	1750	137.33	32.72	234.56	75.3	5.61	7.42	11.87	14.96	0
1180	100	29.3	0	0	0	0	0	0	100	100	8	2.512	35	0.9	1750	131.38	25.44	229.33	63.35	5.06	6.69	10.7	13.5	0
1181	100	19.7	0	0	0	0	0	0	100	100	8	2.754	36	0.9	1750	125.45	19.03	219.42	51.88	4.61	6.1	9.76	12.31	0
1182	100	12.1	0	0	0	0	0	0	100	100	8	2.981	37	0.9	1750	120.01	14.95	212.44	42.21	4.26	5.64	9.02	11.37	0
1183	100	7.2	0	0	0	0	0	0	100	100	8	3.181	38	0.87	1750	116.62	11.18	206.09	35.17	3.99	5.28	8.45	10.66	0
1184	100	4.2	0	0	0	0	0	0	100	100	8	3.35	39	0.87	1750	112.82	9.11	198.66	29.66	3.79	5.02	8.03	10.12	0
1185	100	2.7	0	0	0	0	0	0	100	100	8	3.486	40	0.87	1750	110.09	7.27	194.67	25.44	3.64	4.82	7.71	9.73	0
1186	100	66.1	2.3	0	0	0	0	0	97.7	100	9	2.029	33	0.9	1750	166.69	52.5	284.63	113.5	7.36	9.82	15.65	20.03	4.00E-04
1187	100	52.9	1.9	0	0	0	0	0	98.1	100	9	2.266	34	0.9	1750	158.91	41.37	276.06	94.74	6.59	8.8	14.02	17.94	0
1188	100	39.9	1.2	0	0	0	0	0	98.8	100	9	2.512	35	0.9	1750	151.62	32.19	262.97	77.54	5.95	7.93	12.64	16.18	0
1189	100	29.1	0.7	0	0	0	0	0	99.3	100	9	2.754	36	0.9	1750	145.95	25.58	256.32	64.46	5.42	7.24	11.53	14.76	0
1190	100	19.7	0.5	0	0	0	0	0	99.5	100	9	2.981	37	0.9	1750	140.49	19.78	247.33	53.61	5.01	6.69	10.65	13.63	0
1191	100	14.1	0.3	0	0	0	0	0	99.7	100	9	3.181	38	0.87	1750	136.15	15.56	239.72	44.48	4.7	6.27	9.98	12.78	0
1192	100	9.6	0.2	0	0	0	0	0	99.8	100	9	3.35	39	0.87	1750	132.7	12.61	233.84	38.48	4.46	5.95	9.48	12.13	0
1193	100	6.6	0	0	0	0	0	0	100	100	9	3.486	40	0.87	1750	129.04	9.99	229.41	33.06	4.28	5.72	9.11	11.66	0
1194	100	80.1	6.6	0	0.4	0	0	0	93	100	10	2.029	33	0.9	1750	209.54	76.15	360.82	161.88	9.74	13.36	21	26.97	0.0152
1195	100	70.7	5.8	0	0.3	0	0	0	93.9	100	10	2.266	34	0.9	1750	200.59	59.92	347.7	135.88	8.72	11.96	18.8	24.15	0.0062
1196	100	60.7	5.2	0	0.1	0	0	0	94.7	100	10	2.512	35	0.9	1750	192.57	48.71	336.5	112.29	7.86	10.79	16.96	21.78	0.0016
1197	100	47.4	4.1	0	0	0	0	0	95.9	100	10	2.754	36	0.9	1750	184.37	36.99	325.47	92.66	7.17	9.84	15.47	19.87	2.00E-04
1198	100	38.7	3.6	0	0	0	0	0	96.4	100	10	2.981	37	0.9	1750	177.91	30.58	315.11	78.74	6.63	9.09	14.29	18.36	2.00E-04
1199	100	28	2.8	0	0	0	0	0	97.2	100	10	3.181	38	0.87	1750	171.39	23.34	301.72	63.88	6.21	8.52	13.39	17.2	2.00E-04
1200	100	20.4	2.2	0	0	0	0	0	97.8	100	10	3.35	39	0.87	1750	166.66	19.05	295.62	54.85	5.9	8.09	12.72	16.33	0
1201	100	16.2	2	0	0	0	0	0	98	100	10	3.486	40	0.87	1750	163.06	16.09	287.29	48.65	5.67	7.77	12.22	15.7	0
1202	100	85.7	9.2	0	2.1	0	0	0	88.7	100	11	2.029	33	0.9	1750	241.85	94.7	411.52	199.78	11.44	15.68	24.51	31.64	0.0682
1203	100	78.8	8.5	0	1.4	0	0	0	90.1	100	11	2.266	34	0.9	1750	232.96	75.38	398.38	166.36	10.24	14.04	21.95	28.33	0.0334
1204	100	69.5	7.5	0	0.9	0	0	0	91.6	100	11	2.512	35	0.9	1750	223.56	60.93	384.04	139.64	9.24	12.67	19.8	25.55	0.0138
1205	100	59.8	6.8	0	0.6	0	0	0	92.6	100	11	2.754	36	0.9	1750	215.09	49.02	370.33	113.96	8.43	11.55	18.06	23.31	0.0048
1206	100	49.5	6.2	0	0.4	0	0	0	93.4	100	11	2.981	37	0.9	1750	207.43	38.76	361.92	96.78	7.78	10.68	16.69	21.53	0.0014
1207	100	38.9	5.7	0	0.2	0	0	0	94.1	100	11	3.181	38	0.87	1750	200.32	30.25	352.66	81	7.29	10	15.64	20.18	6.00E-04
1208	100	31.7	5.2	0	0.1	0	0	0	94.7	100	11	3.35	39	0.87	1750	194.88	25.41	345	71.28	6.93	9.5	14.85	19.16	2.00E-04
1209	100	26.2	4.5	0	0.1	0	0	0	95.4	100	11	3.486	40	0.87	1750	190.62	20.96	336.81	63.29	6.66	9.13	14.27	18.41	4.00E-04
1210	100	89.1	10.8	0.1	2.7	0	0	0	86.5	99.9	12	2.029	33	0.9	1750	257.73	101.06	431.05	210	11.96	16.07	25.51	32.72	0.0972
1211	100	82	9.9	0	2.3	0	0	0	87.8	100	12	2.266	34	0.9	1750	248.64	83.48	416.22	180.21	10.71	14.39	22.84	29.3	0.0562
1212	100	73.5	8.7	0	1.9	0	0	0	89.4	100	12	2.512	35	0.9	1750	239.14	67.06	405.12	150.05	9.66	12.98	20.61	26.43	0.0284
1213	100	64.5	8.4	0	1.5	0	0	0	90.1	100	12	2.754	36	0.9	1750	231.99	54.14	398.41	128.98	8.81	11.84	18.8	24.11	0.0156
1214	100	54.9	7.4	0	1.1	0	0	0	91.5	100	12	2.981	37	0.9	1750	224.28	43.46	386.59	109.91	8.14	10.94	17.37	22.27	0.0058
1215	100	44.8	7	0	0.6	0	0	0	92.4	100	12	3.181	38	0.87	1750	217.54	34.75	373.56	92.56	7.63	10.25	16.27	20.87	0.0012
1216	100	36.7	6.7	0	0.6	0	0	0	92.7	100	12	3.35	39	0.87	1750	213.71	29.25	365.86	78.61	7.24	9.73	15.45	19.82	0.0014
1217	100	30.3	6.3	0	0.4	0	0	0	93.3	100	12	3.486	40	0.87	1750	209	24.72	360.89	68.85	6.96	9.35	14.85	19.05	6.00E-04
1218	100	90	11.9	0.1	3.2	0	0.1	0	84.9	99.9	13	2.029	33	0.9	1750	267.62	104.85	436.16	221.74	12.04	16	25.17	32.14	0.118
1219	100	84	10.7	0	2.8	0	0.1	0	86.5	100	13	2.266	34	0.9	1750	260.48	86.21	423.32	186.06	10.78	14.33	22.53	28.78	0.0716
1220	100	76.7	9.7	0	2.4	0	0	0	87.9	100	13	2.512	35	0.9	1750	252.23	69.63	416.03	160.91	9.72	12.93	20.33	25.96	0.0444
1221	100	67.7	8.7	0	2.1	0	0	0	89.2	100	13	2.754	36	0.9	1750	244.84	58.54	405.02	136.35	8.87	11.79	18.54	23.68	0.024
1222	100	58.8	8.1	0	1.7	0	0	0	90.2	100	13	2.981	37	0.9	1750	238.97	47.87	398.1	115.9	8.19	10.89	17.13	21.88	0.0094
1223	100	48.3	7.5	0	1.3	0	0	0	91.2	100	13	3.181	38	0.87	1750	232.04	37.63	387.98	95.7	7.68	10.21	16.05	20.5	0.004
1224	100	41.8	7.2	0	0.9	0	0	0	91.9	100	13	3.35	39	0.87	1750	227.12	32.86	381.16	85.95	7.29	9.69	15.24	19.47	0.0018
1225	100	35	7.2	0	0.8	0	0	0	92	100	13	3.486	40	0.87	1750	223.7	28.03	377.05	76.01	7.01	9.31	14.65	18.71	6.00E-04
1226	100	91.6	12	0.1	3.6	0	0.2	0	84.4	99.9	14	2.029	33	0.9	1750	274.94	107.5	440.23	221.87	11.47	15.74	24.39	31.08	0.1256
1227	100	85.3	11.3	0	3.2	0	0.2	0	85.5	100	14	2.266	34	0.9	1750	267.87	89.8	431.96	192.27	10.27	14.1	21.84	27.83	0.086
1228	100	78.5	10.1	0	2.8	0	0.1	0	87.1	100	14	2.512	35	0.9	1750	261.74	72.94	423.14	165.01	9.27	12.72	19.7	25.11	0.053
1229	100	69.9	8.9	0	2.5	0	0	0	88.6	100	14	2.754	36	0.9	1750	256.12	61.18	411.67	139.14	8.45	11.6	17.97	22.9	0.03
1230	100	62	8.6	0	2.3	0	0	0	89.1	100	14	2.981	37	0.9	1750	250.51	50.76	407.94	120.06	7.81	10.72	16.6	21.16	0.0156
1231	100	52.2	8.1	0	2	0	0	0	89.9	100	14	3.181	38	0.87	1750	245.27	41.03	400.69	103.83	7.32	10.04	15.56	19.83	0.0068
1232	100	45.4	7.6	0	1.8	0	0	0	90.6	100	14	3.35	39	0.87	1750	240.97	35.37	393.62	91.45	6.95	9.54	14.77	18.83	0.0022
1233	100	39.2	7.8	0	1.3	0	0	0	90.9	100	14	3.486	40	0.87	1750	236.42	30.65	390.82	81.62	6.68	9.16	14.2	18.09	0.0016
1234	100	92.1	11.7	0.1	4.1	0	0.3	0	84.2	99.9	15	2.029	33	0.9	1750	282.83	109.88	444.51	225.8	10.74	15.38	23.76	30.07	0.1314
1235	100	86.7	11.4	0	3.6	0	0.3	0	85	100	15	2.266	34	0.9	1750	276.56	91.97	435.9	194.56	9.62	13.77	21.27	26.93	0.0908
1236	100	79.5	10.6	0	3.3	0	0.1	0	86.1	100	15	2.512	35	0.9	1750	272.12	77.86	429.97	168.12	8.68	12.42	19.19	24.29	0.0608
1237	100	72.2	9.8	0	3	0	0.1	0	87.2	100	15	2.754	36	0.9	1750	266.18	64.6	421.07	146.12	7.91	11.33	17.5	22.15	0.0372
1238	100	65.3	9.1	0	2.8	0	0	0	88.1	100	15	2.981	37	0.9	1750	261.17	54.62	415.85	124.93	7.31	10.47	16.17	20.47	0.0214
1239	100	55.4	8.5	0	2.7	0	0	0	88.8	100	15	3.181	38	0.87	1750	256.22	44.4	408.7	108.58	6.85	9.81	15.15	19.18	0.0114
1240	100	49	8.2	0	2.3	0	0	0	89.5	100	15	3.35	39	0.87	1750	253.16	38.13	403.97	94.99	6.51	9.31	14.39	18.21	0.006
1241	100	43.1	8.1	0	2.1	0	0	0	89.8	100	15	3.486	40	0.87	1750	249.1	33.65	401.51	86.28	6.25	8.95	13.83	17.5	0.004
1242	100	92.8	12	0.2	4.6	0	0.4	0	83.4	99.8	16	2.029	33	0.9	1750	287.84	111.74	447.67	226.61	10.24	14.85	22.53	29.18	0.1364
1243	100	87.9	11.6	0.1	4	0	0.3	0	84.4	99.9	16	2.266	34	0.9	1750	283.11	95.71	440.82	199.63	9.17	13.3	20.18	26.13	0.1004
1244	100	81.4	11.1	0	3.7	0	0.2	0	85.2	100	16	2.512	35	0.9	1750	278.48	79.95	435.12	172.73	8.27	12	18.2	23.57	0.0722
1245	100	74.1	10.4	0	3.6	0	0.1	0	86	100	16	2.754	36	0.9	1750	275.01	67.12	431.71	151.58	7.54	10.94	16.6	21.5	0.051
1246	100	67.5	10	0	3.2	0	0	0	86.8	100	16	2.981	37	0.9	1750	270.12	56.81	424.46	130.18	6.97	10.11	15.34	19.86	0.0312
1247	100	59.2	9.3	0	3	0	0.1	0	87.7	100	16	3.181	38	0.87	1750	266.48	47.63	418.9	112.35	6.53	9.47	14.37	18.61	0.0194
1248	100	52.1	9	0	2.9	0	0	0	88.1	100	16	3.35	39	0.87	1750	263.42	41.38	415.45	98.93	6.2	9	13.65	17.67	0.01
1249	100	46.4	8.9	0	2.9	0	0	0	88.2	100	16	3.486	40	0.87	1750	260.92	35.99	411.6	92.03	5.96	8.64	13.11	16.98	0.0076
1250	100	96.4	15	0.8	5.8	0	0.8	0	79.2	99.2	17	2.029	33	0.9	1750	303.6	130.06	472.64	265.39	11.3	16.33	24.46	31.89	0.231
1251	100	92.3	14.4	0.2	5.6	0	0.7	0	80	99.8	17	2.266	34	0.9	1750	300.36	110.3	468.05	228.02	10.12	14.62	21.9	28.55	0.1856
1252	100	87	14	0	5.3	0	0.6	0	80.7	100	17	2.512	35	0.9	1750	295.14	94.36	460.82	200.11	9.13	13.19	19.76	25.76	0.1456
1253	100	80.9	13.2	0	4.9	0	0.5	0	81.9	100	17	2.754	36	0.9	1750	291.47	80.02	457.95	173.95	8.33	12.03	18.02	23.49	0.1112
1254	100	74.4	13.1	0	4.6	0	0.4	0	82.3	100	17	2.981	37	0.9	1750	287.45	68.58	451.88	153.8	7.69	11.11	16.65	21.71	0.084
1255	100	68.4	12.1	0	4.5	0	0.4	0	83.4	100	17	3.181	38	0.87	1750	284.49	58.37	446.32	133.49	7.21	10.41	15.6	20.34	0.0634
1256	100	62.1	12.1	0	4.1	0	0.2	0	83.8	100	17	3.35	39	0.87	1750	280.93	50.92	442.83	120.28	6.85	9.89	14.82	19.31	0.0444
1257	100	57	11.7	0	3.9	0	0.2	0	84.4	100	17	3.486	40	0.87	1750	278.63	45.7	441.01	110.21	6.58	9.5	14.24	18.56	0.0328
1258	100	99	22	3.5	7	0.1	2.3	0	71	96.4	18	2.029	33	0.9	1750	330.66	166.31	514.18	333.11	14.38	19.58	29.39	38.94	0.4006
1259	100	97.3	21.3	1.5	6.9	0	2.1	0	71.8	98.5	18	2.266	34	0.9	1750	326.38	144.82	510.03	296.81	12.88	17.53	26.31	34.86	0.3566
1260	100	93.6	20.1	0.5	6.8	0	1.8	0	73.1	99.5	18	2.512	35	0.9	1750	321.95	125.07	506.16	262.58	11.62	15.81	23.74	31.45	0.3154
1261	100	90	19.5	0.2	6.5	0	1.6	0	74	99.8	18	2.754	36	0.9	1750	318.3	106.41	500.31	226.3	10.6	14.42	21.65	28.69	0.2766
1262	100	84.7	18.8	0.1	6.3	0	1.5	0	74.9	99.9	18	2.981	37	0.9	1750	314.77	91.38	494.16	201.98	9.79	13.33	20	26.5	0.2422
1263	100	79.4	18	0	6.2	0	1.4	0	75.8	100	18	3.181	38	0.87	1750	311.45	79.38	490.97	176.19	9.17	12.49	18.74	24.84	0.2074
1264	100	75.1	17.4	0	6.1	0	1.2	0	76.5	100	18	3.35	39	0.87	1750	308.8	70.76	490.91	160.52	8.71	11.86	17.8	23.58	0.1776
1265	100	69.8	16.9	0	6	0	1.1	0	77.1	100	18	3.486	40	0.87	1750	306.35	62.11	485.49	146.71	8.37	11.4	17.1	22.66	0.1482
1266	100	99.8	27.3	7.9	7.8	0.6	2.9	0	64.9	91.5	19	2.029	33	0.9	1750	349.99	198.33	540.01	387.7	15.97	21.72	32.64	43.18	0.563
1267	100	99.1	26.6	4.6	7.7	0.2	2.9	0	65.7	95.2	19	2.266	34	0.9	1750	346.05	170.82	536.37	348.41	14.3	19.45	29.22	38.67	0.4922
1268	100	97.1	25.4	2.2	7.6	0.1	2.7	0	67	97.7	19	2.512	35	0.9	1750	342.95	150.57	533.1	309.67	12.9	17.55	26.36	34.88	0.4408
1269	100	94.7	24.9	0.9	7.4	0	2.6	0	67.7	99.1	19	2.754	36	0.9	1750	339.48	129.33	529.25	269.89	11.77	16.01	24.04	31.81	0.4004
1270	100	90.6	24.1	0.3	7.3	0	2.5	0	68.6	99.7	19	2.981	37	0.9	1750	336.78	114.48	526.57	242.98	10.87	14.79	22.21	29.39	0.359
1271	100	86.9	23.2	0.1	7.2	0	2.3	0	69.6	99.9	19	3.181	38	0.87	1750	334.41	98.48	520.77	214.57	10.19	13.86	20.82	27.54	0.3278
1272	100	82.7	22.6	0	7.2	0	2.2	0	70.2	100	19	3.35	39	0.87	1750	331.31	88.53	521.4	193.65	9.67	13.16	19.77	26.15	0.2978
1273	100	79.3	22.3	0	7	0	2.2	0	70.7	100	19	3.486	40	0.87	1750	328.18	79.46	517.67	178.22	9.3	12.64	19	25.13	0.2758
1274	100	100	29.2	10	8.2	0.8	3	0	62.6	89.2	20	2.029	33	0.9	1750	359.54	211.86	548.35	404.08	15.79	22.12	33.09	43.22	0.6798
1275	100	99.6	28.8	6	8.1	0.4	3	0	63.1	93.6	20	2.266	34	0.9	1750	357.12	185.43	546.46	366.04	14.14	19.81	29.63	38.7	0.617
1276	100	98.6	28.3	3.5	8	0.1	3	0	63.7	96.4	20	2.512	35	0.9	1750	354.72	160.19	543.8	328.52	12.75	17.87	26.73	34.91	0.5542
1277	100	97.1	27.8	1.7	8	0	3	0	64.2	98.3	20	2.754	36	0.9	1750	352.64	143.26	541.23	301.25	11.63	16.3	24.38	31.84	0.493
1278	100	93.8	27.2	0.8	7.8	0	2.9	0	65	99.2	20	2.981	37	0.9	1750	351.1	125.56	538.8	261.56	10.75	15.06	22.53	29.42	0.4498
1279	100	91	26.8	0.2	7.6	0	2.9	0	65.6	99.8	20	3.181	38	0.87	1750	348.28	109.76	535.2	236.98	10.07	14.11	21.11	27.57	0.4112
1280	100	87.4	26.3	0.1	7.6	0	2.7	0	66.1	99.9	20	3.35	39	0.87	1750	346.34	99.05	533.7	213.77	9.56	13.4	20.04	26.18	0.3826
1281	100	84.8	26	0	7.6	0	2.7	0	66.4	100	20	3.486	40	0.87	1750	344.54	90.84	534.11	200.39	9.19	12.88	19.26	25.15	0.3588
1282	100	100	30.3	10.7	8.4	1.4	3.2	0	61.3	87.9	21	2.029	33	0.9	1750	363.26	218.32	552.76	419.45	15.02	21.73	32.52	42.35	0.7344
1283	100	99.9	29.9	7.7	8.3	0.7	3.2	0	61.8	91.6	21	2.266	34	0.9	1750	361.71	194.6	551.64	386.97	13.45	19.46	29.12	37.92	0.7012
1284	100	99.4	29.8	4.5	8.1	0.2	3.1	0	62.1	95.3	21	2.512	35	0.9	1750	361.18	174.17	550.8	344.62	12.14	17.55	26.27	34.21	0.66
1285	100	98.7	29.5	2	8.1	0.1	3.1	0	62.4	97.9	21	2.754	36	0.9	1750	360.68	153.36	548.04	308.74	11.07	16.01	23.96	31.2	0.6164
1286	100	96.8	29.1	0.8	8.1	0.1	3.1	0	62.8	99.1	21	2.981	37	0.9	1750	358.98	134.98	547.73	283.13	10.23	14.79	22.13	28.83	0.5676
1287	100	94.5	28.6	0.5	8.1	0	3.1	0	63.3	99.5	21	3.181	38	0.87	1750	357.93	120.97	545.12	252.84	9.58	13.86	20.74	27.01	0.52
1288	100	91.8	28.3	0.3	8.1	0	3	0	63.6	99.7	21	3.35	39	0.87	1750	356.97	108.76	544.25	233.83	9.1	13.16	19.69	25.65	0.4826
1289	100	89.6	28.4	0.1	8	0	3	0	63.6	99.9	21	3.486	40	0.87	1750	355.56	100.23	543.96	217.84	8.74	12.65	18.93	24.65	0.4544
1290	100	100	31.3	11.3	8.5	1.9	3.3	0.1	60.2	86.8	22	2.029	33	0.9	1750	365.83	228.9	554.1	425.57	14.36	21.22	31.29	41.25	0.7552
1291	100	100	31.1	8.1	8.4	0.8	3.2	0	60.5	91.1	22	2.266	34	0.9	1750	365.46	204.54	553.73	391.7	12.86	19	28.02	36.94	0.7406
1292	100	99.8	30.9	5.1	8.4	0.4	3.2	0	60.7	94.5	22	2.512	35	0.9	1750	364.57	183.03	552.98	358.34	11.6	17.14	25.27	33.32	0.724
1293	100	99.5	30.7	3.3	8.4	0.1	3.2	0	60.9	96.6	22	2.754	36	0.9	1750	363.9	163.5	552.18	324.19	10.58	15.63	23.05	30.39	0.7088
1294	100	98.6	30.5	1.7	8.3	0.1	3.2	0	61.2	98.2	22	2.981	37	0.9	1750	363.43	145.46	551.22	293.23	9.78	14.44	21.3	28.08	0.6832
1295	100	97.3	30.4	0.8	8.2	0	3.2	0	61.4	99.2	22	3.181	38	0.87	1750	362.98	131.44	550.98	271.91	9.16	13.53	19.96	26.31	0.6506
1296	100	95.6	30.3	0.4	8.2	0	3.2	0	61.5	99.6	22	3.35	39	0.87	1750	362.08	119.13	550.55	249.6	8.7	12.85	18.95	24.98	0.6334
1297	100	93.3	30	0.3	8.2	0	3.1	0	61.8	99.7	22	3.486	40	0.87	1750	361.93	111.32	549	234.26	8.36	12.35	18.21	24.01	0.6096
1298	100	100	31.4	11.8	8.6	2.3	3.3	0.1	60	85.9	23	2.029	33	0.9	1750	368.3	236.81	556.34	433.47	13.75	20.69	30.11	39.88	0.762
1299	100	100	31.3	8.9	8.6	1.2	3.3	0	60.1	89.9	23	2.266	34	0.9	1750	368.13	211.88	556.05	400.94	12.31	18.53	26.96	35.71	0.7554
1300	100	100	31.3	5.8	8.6	0.5	3.3	0	60.1	93.7	23	2.512	35	0.9	1750	367.71	194.75	555.88	362.07	11.11	16.71	24.32	32.21	0.7528
1301	100	99.8	31.3	4	8.6	0.2	3.3	0	60.1	95.8	23	2.754	36	0.9	1750	367.51	173.63	555.86	335.34	10.13	15.24	22.18	29.38	0.7442
1302	100	99.5	31.1	2.6	8.6	0.1	3.3	0	60.3	97.3	23	2.981	37	0.9	1750	367.41	158.03	555.55	308.91	9.36	14.08	20.49	27.14	0.7382
1303	100	98.9	31	1.6	8.6	0	3.3	0	60.4	98.4	23	3.181	38	0.87	1750	367.1	141.59	555.16	287.65	8.77	13.2	19.2	25.44	0.7358
1304	100	98.5	31	0.6	8.6	0	3.3	0	60.4	99.4	23	3.35	39	0.87	1750	367.12	131.65	554.73	265.66	8.33	12.53	18.24	24.15	0.728
1305	100	97.1	31	0.6	8.5	0	3.3	0	60.5	99.4	23	3.486	40	0.87	1750	367.03	123.69	554.99	252.93	8	12.04	17.52	23.21	0.7228
1306	100	100	31.4	11.2	8.6	3	3.3	0.2	60	85.8	24	2.029	33	0.9	1750	369	245.36	556.57	433.16	13.21	20.16	28.95	38.43	0.793
1307	100	100	31.4	8.6	8.6	1.8	3.3	0.1	60	89.6	24	2.266	34	0.9	1750	369	223.55	556.57	404.61	11.83	18.05	25.92	34.41	0.793
1308	100	100	31.4	7.1	8.6	0.9	3.3	0	60	92	24	2.512	35	0.9	1750	369	204.87	556.57	374.51	10.67	16.28	23.38	31.04	0.793
1309	100	99.9	31.4	5.3	8.6	0.3	3.3	0	60	94.4	24	2.754	36	0.9	1750	369	186.68	556.57	351.05	9.74	14.85	21.33	28.31	0.793
1310	100	99.8	31.4	3.1	8.6	0.1	3.3	0	60	96.8	24	2.981	37	0.9	1750	369	169.6	556.57	324.37	8.99	13.72	19.7	26.15	0.793
1311	100	99.6	31.4	2.5	8.6	0.1	3.3	0	60	97.4	24	3.181	38	0.87	1750	369	156.25	556.57	300.34	8.43	12.86	18.47	24.51	0.793
1312	100	99.4	31.4	1.8	8.6	0	3.3	0	60	98.2	24	3.35	39	0.87	1750	369	144.72	556.57	285.21	8	12.21	17.53	23.27	0.793
1313	100	98.7	31.4	1	8.6	0	3.3	0	60	99	24	3.486	40	0.87	1750	369	136.67	556.57	268.41	7.69	11.73	16.85	22.37	0.793
1314	100	100	31.4	13.3	8.6	3.9	3.3	0.4	60	82.8	25	2.029	33	0.9	1750	369	257.25	556.57	456.88	13.98	21.37	30.46	41.16	0.793
1315	100	100	31.4	10.4	8.6	2.5	3.3	0.2	60	87.1	25	2.266	34	0.9	1750	369	234.21	556.57	425.66	12.51	19.13	27.28	36.86	0.793
1316	100	100	31.4	8.1	8.6	1.3	3.3	0	60	90.6	25	2.512	35	0.9	1750	369	214.6	556.57	394.39	11.29	17.26	24.61	33.25	0.793
1317	100	100	31.4	6.4	8.6	0.7	3.3	0	60	92.9	25	2.754	36	0.9	1750	369	194.52	556.57	367.44	10.3	15.74	22.44	30.32	0.793
1318	100	99.9	31.4	4.6	8.6	0.2	3.3	0	60	95.2	25	2.981	37	0.9	1750	369	180.05	556.57	339.69	9.51	14.54	20.74	28.02	0.793
1319	100	100	31.4	3.4	8.6	0.1	3.3	0	60	96.5	25	3.181	38	0.87	1750	369	165.64	556.57	320.15	8.91	13.63	19.43	26.25	0.793
1320	100	99.8	31.4	2.3	8.6	0	3.3	0	60	97.7	25	3.35	39	0.87	1750	369	153.57	556.57	301.1	8.46	12.94	18.45	24.93	0.793
1321	100	99.6	31.4	1.5	8.6	0	3.3	0	60	98.5	25	3.486	40	0.87	1750	369	146.98	556.57	288.17	8.13	12.44	17.73	23.96	0.793
1322	100	100	31.4	21.9	8.6	7.4	3.3	2.5	60	70.7	26	2.029	33	0.9	1750	369	311.75	556.57	550.57	16.4	24.41	35.21	47.38	0.793
1323	100	100	31.4	18.9	8.6	5.8	3.3	1.4	60	75.3	26	2.266	34	0.9	1750	369	287.72	556.57	518.34	14.68	21.85	31.53	42.42	0.793
1324	100	100	31.4	15.7	8.6	4.4	3.3	0.6	60	79.9	26	2.512	35	0.9	1750	369	266.62	556.57	485.33	13.25	19.71	28.44	38.27	0.793
1325	100	100	31.4	13.7	8.6	3.4	3.3	0.3	60	82.9	26	2.754	36	0.9	1750	369	244.9	556.57	456.01	12.08	17.98	25.94	34.91	0.793
1326	100	100	31.4	11.6	8.6	1.7	3.3	0.1	60	86.7	26	2.981	37	0.9	1750	369	226.05	556.57	433.89	11.16	16.61	23.97	32.25	0.793
1327	100	100	31.4	9.2	8.6	1.2	3.3	0	60	89.6	26	3.181	38	0.87	1750	369	212.15	556.57	403.85	10.46	15.57	22.46	30.22	0.793
1328	100	100	31.4	7.4	8.6	0.7	3.3	0	60	91.9	26	3.35	39	0.87	1750	369	200.22	556.57	380.7	9.93	14.78	21.33	28.7	0.793
1329	100	100	31.4	5.8	8.6	0.5	3.3	0.1	60	93.7	26	3.486	40	0.87	1750	369	189.38	556.57	365.35	9.54	14.21	20.49	27.58	0.793
1330	100	100	31.4	26.9	8.6	11.8	3.3	4.7	60	61.3	27	2.029	33	0.9	1750	369	356.89	556.57	620.3	17.99	26.44	38.24	50.94	0.793
1331	100	100	31.4	24.9	8.6	8.7	3.3	3	60	66.4	27	2.266	34	0.9	1750	369	332.46	556.57	582.02	16.1	23.68	34.24	45.61	0.793
1332	100	100	31.4	21.5	8.6	7.2	3.3	2	60	71.3	27	2.512	35	0.9	1750	369	308.72	556.57	552.14	14.53	21.36	30.88	41.14	0.793
1333	100	100	31.4	19.3	8.6	5.6	3.3	1.1	60	75.1	27	2.754	36	0.9	1750	369	284.03	556.57	516.76	13.25	19.48	28.17	37.53	0.793
1334	100	100	31.4	16.3	8.6	4.7	3.3	0.6	60	79	27	2.981	37	0.9	1750	369	266.95	556.57	492.22	12.24	18	26.03	34.67	0.793
1335	100	100	31.4	14.6	8.6	3	3.3	0.4	60	82.4	27	3.181	38	0.87	1750	369	252.12	556.57	468.74	11.47	16.87	24.39	32.49	0.793
1336	100	100	31.4	12.5	8.6	2.4	3.3	0.3	60	85.1	27	3.35	39	0.87	1750	369	238.81	556.57	443.67	10.89	16.02	23.16	30.85	0.793
1337	100	100	31.4	11.4	8.6	1.7	3.3	0.1	60	86.9	27	3.486	40	0.87	1750	369	229.25	556.57	428.23	10.47	15.39	22.26	29.65	0.793
1338	100	100	31.4	31.7	8.6	13.7	3.3	5.5	60	54.6	28	2.029	33	0.9	1750	369	381.79	556.57	641.51	17.84	26.67	38.29	51.25	0.793
1339	100	100	31.4	28.3	8.6	10.7	3.3	4.7	60	61	28	2.266	34	0.9	1750	369	356.61	556.57	610.02	15.98	23.88	34.28	45.89	0.793
1340	100	100	31.4	25.2	8.6	8.8	3.3	3.5	60	66	28	2.512	35	0.9	1750	369	335.52	556.57	581.25	14.41	21.54	30.93	41.39	0.793
1341	100	100	31.4	22	8.6	7.3	3.3	2.2	60	70.7	28	2.754	36	0.9	1750	369	314.85	556.57	551.24	13.15	19.65	28.21	37.76	0.793
1342	100	100	31.4	19.7	8.6	6	3.3	1.4	60	74.3	28	2.981	37	0.9	1750	369	295.9	556.57	532.12	12.14	18.15	26.06	34.88	0.793
1343	100	100	31.4	17.2	8.6	5.1	3.3	0.8	60	77.7	28	3.181	38	0.87	1750	369	280.7	556.57	498.93	11.38	17.01	24.42	32.69	0.793
1344	100	100	31.4	15.1	8.6	4.2	3.3	0.4	60	80.7	28	3.35	39	0.87	1750	369	268.18	556.57	481.33	10.81	16.15	23.19	31.04	0.793
1345	100	100	31.4	13.9	8.6	3.7	3.3	0.3	60	82.4	28	3.486	40	0.87	1750	369	257.31	556.57	460.49	10.38	15.52	22.29	29.83	0.793
1346	100	100	31.4	34.7	8.6	15	3.3	6	60	50.3	29	2.029	33	0.9	1750	369	398.99	556.57	654.86	17.37	26.22	37.57	50.32	0.793
1347	100	100	31.4	31.7	8.6	12.1	3.3	5.3	60	56.2	29	2.266	34	0.9	1750	369	377.3	556.57	624.41	15.56	23.48	33.64	45.06	0.793
1348	100	100	31.4	28.3	8.6	9.9	3.3	4.4	60	61.8	29	2.512	35	0.9	1750	369	355.13	556.57	598.99	14.03	21.18	30.35	40.65	0.793
1349	100	100	31.4	25.1	8.6	8.2	3.3	3.3	60	66.7	29	2.754	36	0.9	1750	369	335.79	556.57	567.55	12.8	19.32	27.68	37.07	0.793
1350	100	100	31.4	22.4	8.6	6.9	3.3	2.5	60	70.7	29	2.981	37	0.9	1750	369	319.62	556.57	544.74	11.83	17.85	25.57	34.25	0.793
1351	100	100	31.4	19.7	8.6	6.1	3.3	1.4	60	74.2	29	3.181	38	0.87	1750	369	304.8	556.57	520.22	11.08	16.73	23.96	32.1	0.793
1352	100	100	31.4	17.7	8.6	5.4	3.3	1.1	60	76.9	29	3.35	39	0.87	1750	369	292.89	556.57	507.18	10.52	15.88	22.76	30.48	0.793
1353	100	100	31.4	16.2	8.6	5	3.3	0.8	60	78.8	29	3.486	40	0.87	1750	369	282.24	556.57	488.91	10.11	15.26	21.87	29.29	0.793
1354	100	100	31.4	38.2	8.6	15.8	3.3	6.1	60	46	30	2.029	33	0.9	1750	369	414.14	556.57	651.86	16.69	25.54	36.44	48.79	0.793
1355	100	100	31.4	35	8.6	12.9	3.3	5.7	60	52.1	30	2.266	34	0.9	1750	369	393.03	556.57	631.65	14.95	22.87	32.63	43.68	0.793
1356	100	100	31.4	32.1	8.6	10.4	3.3	5	60	57.5	30	2.512	35	0.9	1750	369	374.32	556.57	605.07	13.48	20.63	29.43	39.41	0.793
1357	100	100	31.4	29.2	8.6	8.6	3.3	4.4	60	62.2	30	2.754	36	0.9	1750	369	354.23	556.57	581.56	12.3	18.82	26.85	35.94	0.793
1358	100	100	31.4	25.6	8.6	7.7	3.3	3.8	60	66.7	30	2.981	37	0.9	1750	369	338.45	556.57	560.59	11.36	17.38	24.8	33.21	0.793
1359	100	100	31.4	23.1	8.6	6.9	3.3	2.6	60	70	30	3.181	38	0.87	1750	369	325.55	556.57	540.37	10.65	16.29	23.24	31.12	0.793
1360	100	100	31.4	21	8.6	6.3	3.3	1.9	60	72.7	30	3.35	39	0.87	1750	369	313.14	556.57	520.27	10.11	15.47	22.07	29.55	0.793
1361	100	100	31.4	18.9	8.6	6	3.3	1.5	60	75.1	30	3.486	40	0.87	1750	369	305.26	556.57	510.68	9.72	14.87	21.21	28.4	0.793
1362	100	100	31.4	40.1	8.6	16.6	3.3	6.3	60	43.3	31	2.029	33	0.9	1750	369	422.15	556.57	663.51	15.91	24.79	34.93	47.26	0.793
1363	100	100	31.4	37.9	8.6	13.8	3.3	6	60	48.3	31	2.266	34	0.9	1750	369	405.79	556.57	637.02	14.25	22.2	31.28	42.31	0.793
1364	100	100	31.4	35.3	8.6	11.3	3.3	5.6	60	53.4	31	2.512	35	0.9	1750	369	387.6	556.57	616.6	12.85	20.02	28.21	38.17	0.793
1365	100	100	31.4	31.9	8.6	9.7	3.3	5.2	60	58.4	31	2.754	36	0.9	1750	369	370.71	556.57	595.3	11.72	18.26	25.73	34.82	0.793
1366	100	100	31.4	29.3	8.6	8.3	3.3	4.6	60	62.4	31	2.981	37	0.9	1750	369	357.45	556.57	573.16	10.83	16.87	23.77	32.16	0.793
1367	100	100	31.4	26.5	8.6	7.5	3.3	3.5	60	66	31	3.181	38	0.87	1750	369	344.26	556.57	555.3	10.15	15.81	22.28	30.14	0.793
1368	100	100	31.4	23.9	8.6	7.1	3.3	3.3	60	69	31	3.35	39	0.87	1750	369	333.45	556.57	537.46	9.64	15.01	21.16	28.62	0.793
1369	100	100	31.4	22.4	8.6	6.6	3.3	2.5	60	71	31	3.486	40	0.87	1750	369	326.59	556.57	528.45	9.26	14.43	20.33	27.5	0.793
1370	100	100	31.4	40.9	8.6	17.8	3.3	6.3	60	41.3	32	2.029	33	0.9	1750	369	434.45	556.57	669.96	15.2	23.93	33.33	45.46	0.793
1371	100	100	31.4	40.2	8.6	14.4	3.3	6.1	60	45.4	32	2.266	34	0.9	1750	369	416.16	556.57	648.36	13.61	21.43	29.85	40.7	0.793
1372	100	100	31.4	38	8.6	12.4	3.3	5.9	60	49.6	32	2.512	35	0.9	1750	369	401.3	556.57	626.94	12.28	19.33	26.92	36.72	0.793
1373	100	100	31.4	35.5	8.6	10.6	3.3	5.7	60	53.9	32	2.754	36	0.9	1750	369	385.09	556.57	607.39	11.2	17.63	24.56	33.49	0.793
1374	100	100	31.4	33.8	8.6	9	3.3	5.2	60	57.2	32	2.981	37	0.9	1750	369	372.82	556.57	589.39	10.35	16.29	22.69	30.94	0.793
1375	100	100	31.4	30.2	8.6	8	3.3	4.8	60	61.8	32	3.181	38	0.87	1750	369	361.4	556.57	571.12	9.7	15.27	21.26	29	0.793
1376	100	100	31.4	28.5	8.6	7.4	3.3	4.1	60	64.1	32	3.35	39	0.87	1750	369	349.89	556.57	556.38	9.21	14.5	20.19	27.53	0.793
1377	100	100	31.4	26.2	8.6	7.2	3.3	3.8	60	66.6	32	3.486	40	0.87	1750	369	343.01	556.57	543.62	8.85	13.93	19.4	26.46	0.793
1378	100	100	31.4	41.1	8.6	23.8	3.3	6.7	60	35.1	33	2.029	33	0.9	1750	369	460.37	556.57	711.29	15.83	25.09	34.59	47.93	0.793
1379	100	100	31.4	41.2	8.6	20.5	3.3	6.4	60	38.3	33	2.266	34	0.9	1750	369	443.16	556.57	683.68	14.17	22.47	30.97	42.92	0.793
1380	100	100	31.4	40.4	8.6	17.4	3.3	6.3	60	42.2	33	2.512	35	0.9	1750	369	428.24	556.57	667.9	12.78	20.27	27.94	38.71	0.793
1381	100	100	31.4	39	8.6	14.9	3.3	6.1	60	46.1	33	2.754	36	0.9	1750	369	414.56	556.57	648.82	11.66	18.49	25.48	35.31	0.793
1382	100	100	31.4	37.8	8.6	12.9	3.3	6	60	49.3	33	2.981	37	0.9	1750	369	402.35	556.57	631.73	10.77	17.08	23.54	32.62	0.793
1383	100	100	31.4	36.1	8.6	11.2	3.3	5.8	60	52.7	33	3.181	38	0.87	1750	369	390.2	556.57	613.86	10.1	16	22.06	30.57	0.793
1384	100	100	31.4	35.1	8.6	9.9	3.3	5.4	60	55	33	3.35	39	0.87	1750	369	380.55	556.57	599.58	9.59	15.2	20.95	29.03	0.793
1385	100	100	31.4	32.8	8.6	9.4	3.3	5.3	60	57.8	33	3.486	40	0.87	1750	369	373.48	556.57	592.07	9.21	14.6	20.13	27.9	0.793
1386	100	100	31.4	37.3	8.6	33.4	3.3	8.8	60	29.3	34	2.029	33	0.9	1750	369	506.27	556.57	783.81	18.03	28.14	38.76	54.45	0.793
1387	100	100	31.4	39.3	8.6	29.6	3.3	8.2	60	31.1	34	2.266	34	0.9	1750	369	487.41	556.57	765.8	16.14	25.2	34.71	48.76	0.793
1388	100	100	31.4	39.7	8.6	26.7	3.3	7.3	60	33.6	34	2.512	35	0.9	1750	369	474.01	556.57	740.96	14.56	22.73	31.31	43.98	0.793
1389	100	100	31.4	40.3	8.6	23.7	3.3	6.9	60	36	34	2.754	36	0.9	1750	369	457.74	556.57	721.4	13.28	20.73	28.56	40.12	0.793
1390	100	100	31.4	40.9	8.6	21.2	3.3	6.6	60	37.9	34	2.981	37	0.9	1750	369	447.39	556.57	701.91	12.27	19.15	26.38	37.06	0.793
1391	100	100	31.4	39.4	8.6	19.3	3.3	6.4	60	41.3	34	3.181	38	0.87	1750	369	436.02	556.57	681.69	11.5	17.95	24.72	34.73	0.793
1392	100	100	31.4	38.6	8.6	17.5	3.3	6.4	60	43.9	34	3.35	39	0.87	1750	369	426.12	556.57	673.18	10.92	17.04	23.48	32.98	0.793
1393	100	100	31.4	38.1	8.6	16.2	3.3	6.1	60	45.7	34	3.486	40	0.87	1750	369	416.33	556.57	656.66	10.49	16.38	22.56	31.69	0.793
1394	100	100	31.4	33.6	8.6	40.4	3.3	12.8	60	26	35	2.029	33	0.9	1750	369	544.94	556.57	837.39	19.5	30.01	41.65	58.08	0.793
1395	100	100	31.4	35.4	8.6	37.2	3.3	10.9	60	27.4	35	2.266	34	0.9	1750	369	527.95	556.57	813.12	17.46	26.87	37.29	52.01	0.793
1396	100	100	31.4	36.9	8.6	34.2	3.3	9.6	60	28.9	35	2.512	35	0.9	1750	369	510.05	556.57	792.49	15.75	24.24	33.64	46.91	0.793
1397	100	100	31.4	38.7	8.6	31.1	3.3	8.6	60	30.2	35	2.754	36	0.9	1750	369	496.61	556.57	776.71	14.36	22.11	30.68	42.79	0.793
1398	100	100	31.4	39.7	8.6	28.6	3.3	8	60	31.7	35	2.981	37	0.9	1750	369	484.6	556.57	756.65	13.27	20.42	28.35	39.53	0.793
1399	100	100	31.4	40.5	8.6	25.9	3.3	7.3	60	33.6	35	3.181	38	0.87	1750	369	471.53	556.57	738.08	12.44	19.14	26.57	37.05	0.793
1400	100	100	31.4	40.1	8.6	24.3	3.3	7.2	60	35.6	35	3.35	39	0.87	1750	369	461.78	556.57	725.71	11.81	18.17	25.23	35.18	0.793
1401	100	100	31.4	40.4	8.6	22.9	3.3	6.8	60	36.7	35	3.486	40	0.87	1750	369	454.75	556.57	711.97	11.35	17.47	24.24	33.81	0.793
1402	100	100	31.4	31.7	8.6	43.7	3.3	14.8	60	24.6	36	2.029	33	0.9	1750	369	561.39	556.57	861.54	19.5	30.15	41.86	57.94	0.793
1403	100	100	31.4	32.6	8.6	41.8	3.3	13.3	60	25.6	36	2.266	34	0.9	1750	369	548.95	556.57	839.59	17.46	27	37.48	51.88	0.793
1404	100	100	31.4	34.4	8.6	38.8	3.3	11.7	60	26.8	36	2.512	35	0.9	1750	369	534.57	556.57	824.12	15.75	24.35	33.81	46.8	0.793
1405	100	100	31.4	36.1	8.6	36.3	3.3	10.2	60	27.6	36	2.754	36	0.9	1750	369	521.3	556.57	802	14.37	22.21	30.84	42.69	0.793
1406	100	100	31.4	38	8.6	33.1	3.3	9.4	60	28.9	36	2.981	37	0.9	1750	369	510.18	556.57	789.81	13.27	20.52	28.49	39.44	0.793
1407	100	100	31.4	38.8	8.6	31.3	3.3	8.6	60	29.9	36	3.181	38	0.87	1750	369	496.98	556.57	770.77	12.44	19.23	26.7	36.96	0.793
1408	100	100	31.4	39.6	8.6	29.3	3.3	8	60	31.1	36	3.35	39	0.87	1750	369	487.97	556.57	760.84	11.81	18.26	25.35	35.09	0.793
1409	100	100	31.4	39.8	8.6	28.1	3.3	7.5	60	32.1	36	3.486	40	0.87	1750	369	481.62	556.57	748.17	11.35	17.55	24.36	33.73	0.793
1410	100	100	31.4	30.3	8.6	45.8	3.3	16.4	60	23.9	37	2.029	33	0.9	1750	369	574.12	556.57	877.55	18.91	29.53	41.16	56.25	0.793
1411	100	100	31.4	31.1	8.6	43.9	3.3	14.7	60	25	37	2.266	34	0.9	1750	369	563.09	556.57	856.79	16.93	26.44	36.85	50.36	0.793
1412	100	100	31.4	33.2	8.6	41.1	3.3	13.1	60	25.7	37	2.512	35	0.9	1750	369	548.79	556.57	841.55	15.27	23.85	33.24	45.43	0.793
1413	100	100	31.4	34.1	8.6	39.3	3.3	11.6	60	26.6	37	2.754	36	0.9	1750	369	539.18	556.57	825.63	13.93	21.75	30.32	41.44	0.793
1414	100	100	31.4	35.5	8.6	37.2	3.3	10.5	60	27.3	37	2.981	37	0.9	1750	369	526.98	556.57	810.88	12.87	20.1	28.01	38.28	0.793
1415	100	100	31.4	36.5	8.6	35.4	3.3	9.8	60	28.1	37	3.181	38	0.87	1750	369	518.7	556.57	797.6	12.06	18.83	26.25	35.88	0.793
1416	100	100	31.4	38	8.6	33.4	3.3	9.2	60	28.6	37	3.35	39	0.87	1750	369	507.46	556.57	787.92	11.45	17.88	24.93	34.07	0.793
1417	100	100	31.4	38.3	8.6	32.2	3.3	8.6	60	29.5	37	3.486	40	0.87	1750	369	503.57	556.57	774.7	11	17.19	23.96	32.74	0.793
1418	100	100	31.4	29.2	8.6	46.9	3.3	17.8	60	23.9	38	2.029	33	0.9	1750	369	581.73	556.57	889.06	18.21	28.71	39.59	54.57	0.793
1419	100	100	31.4	30.3	8.6	45.2	3.3	16.5	60	24.5	38	2.266	34	0.9	1750	369	570.83	556.57	872.91	16.31	25.71	35.45	48.86	0.793
1420	100	100	31.4	30.9	8.6	43.8	3.3	14.5	60	25.3	38	2.512	35	0.9	1750	369	562.33	556.57	859.68	14.71	23.19	31.98	44.08	0.793
1421	100	100	31.4	32.1	8.6	42.1	3.3	13.1	60	25.8	38	2.754	36	0.9	1750	369	550.62	556.57	842.59	13.42	21.16	29.17	40.2	0.793
1422	100	100	31.4	33.1	8.6	40.5	3.3	12.2	60	26.4	38	2.981	37	0.9	1750	369	540.92	556.57	833.37	12.4	19.54	26.95	37.14	0.793
1423	100	100	31.4	34.2	8.6	38.7	3.3	11.2	60	27.1	38	3.181	38	0.87	1750	369	534.78	556.57	820.89	11.62	18.32	25.26	34.81	0.793
1424	100	100	31.4	35.1	8.6	37.4	3.3	10.5	60	27.5	38	3.35	39	0.87	1750	369	524.84	556.57	811.81	11.03	17.39	23.98	33.05	0.793
1425	100	100	31.4	35.9	8.6	36.5	3.3	10	60	27.6	38	3.486	40	0.87	1750	369	520.1	556.57	799.38	10.6	16.71	23.05	31.76	0.793
1426	100	100	31.4	28.4	8.6	47.8	3.3	18.9	60	23.8	39	2.029	33	0.9	1750	369	587.23	556.57	902	17.47	27.71	37.89	52.98	0.793
1427	100	100	31.4	28.8	8.6	46.9	3.3	18	60	24.3	39	2.266	34	0.9	1750	369	578.6	556.57	890.75	15.64	24.81	33.93	47.44	0.793
1428	100	100	31.4	29.9	8.6	45.2	3.3	16.4	60	24.9	39	2.512	35	0.9	1750	369	570.22	556.57	879.49	14.11	22.38	30.61	42.79	0.793
1429	100	100	31.4	30.3	8.6	44.3	3.3	15.2	60	25.4	39	2.754	36	0.9	1750	369	563.13	556.57	861.25	12.87	20.42	27.92	39.03	0.793
1430	100	100	31.4	31.4	8.6	42.8	3.3	13.9	60	25.8	39	2.981	37	0.9	1750	369	554.86	556.57	852.88	11.89	18.86	25.79	36.06	0.793
1431	100	100	31.4	32.6	8.6	41.2	3.3	12.8	60	26.2	39	3.181	38	0.87	1750	369	545.85	556.57	841.34	11.14	17.68	24.17	33.79	0.793
1432	100	100	31.4	33.2	8.6	40.3	3.3	12.5	60	26.5	39	3.35	39	0.87	1750	369	541.23	556.57	831.7	10.58	16.79	22.95	32.09	0.793
1433	100	100	31.4	33.8	8.6	39.3	3.3	11.6	60	26.9	39	3.486	40	0.87	1750	369	538.75	556.57	825.84	10.17	16.13	22.05	30.84	0.793
1434	100	100	31.4	27.6	8.6	48.5	3.3	20.3	60	23.9	40	2.029	33	0.9	1750	369	590.99	556.57	916.12	16.82	26.56	36.44	51.11	0.793
1435	100	100	31.4	28.2	8.6	47.5	3.3	18.8	60	24.3	40	2.266	34	0.9	1750	369	583.12	556.57	901.73	15.06	23.78	32.63	45.76	0.793
1436	100	100	31.4	29	8.6	46.4	3.3	18.1	60	24.6	40	2.512	35	0.9	1750	369	576.24	556.57	892.12	13.58	21.45	29.44	41.28	0.793
1437	100	100	31.4	29.6	8.6	45.5	3.3	17	60	24.9	40	2.754	36	0.9	1750	369	570.17	556.57	881.02	12.39	19.57	26.85	37.65	0.793
1438	100	100	31.4	30.4	8.6	44.3	3.3	16.1	60	25.3	40	2.981	37	0.9	1750	369	565.23	556.57	868.64	11.45	18.08	24.8	34.78	0.793
1439	100	100	31.4	31	8.6	43.4	3.3	15	60	25.6	40	3.181	38	0.87	1750	369	559.38	556.57	858.91	10.73	16.94	23.24	32.6	0.793
1440	100	100	31.4	31.4	8.6	42.7	3.3	14.3	60	25.9	40	3.35	39	0.87	1750	369	553.12	556.57	856.67	10.18	16.09	22.07	30.95	0.793
1441	100	100	31.4	32	8.6	41.9	3.3	13.8	60	26.1	40	3.486	40	0.87	1750	369	549.35	556.57	850.64	9.79	15.46	21.21	29.75	0.793
1442	100	100	31.4	27	8.6	49.2	3.3	21.4	60	23.8	41	2.029	33	0.9	1750	369	594.64	556.57	929.66	16.08	25.65	35.18	49.82	0.793
1443	100	100	31.4	27.7	8.6	48.3	3.3	20.2	60	24	41	2.266	34	0.9	1750	369	589.56	556.57	918.81	14.4	22.96	31.5	44.61	0.793
1444	100	100	31.4	28.4	8.6	47.3	3.3	19.1	60	24.3	41	2.512	35	0.9	1750	369	584.18	556.57	908.75	12.99	20.71	28.42	40.24	0.793
1445	100	100	31.4	28.6	8.6	46.7	3.3	18.3	60	24.7	41	2.754	36	0.9	1750	369	578.66	556.57	899.49	11.85	18.89	25.92	36.7	0.793
1446	100	100	31.4	29.2	8.6	45.8	3.3	17.5	60	25	41	2.981	37	0.9	1750	369	573.95	556.57	891.95	10.95	17.46	23.95	33.91	0.793
1447	100	100	31.4	29.6	8.6	45.3	3.3	17.1	60	25.1	41	3.181	38	0.87	1750	369	568.82	556.57	880.78	10.26	16.36	22.44	31.78	0.793
1448	100	100	31.4	29.9	8.6	44.8	3.3	16.5	60	25.3	41	3.35	39	0.87	1750	369	564.75	556.57	877.03	9.74	15.53	21.31	30.17	0.793
1449	100	100	31.4	30	8.6	44.4	3.3	15.9	60	25.6	41	3.486	40	0.87	1750	369	562.7	556.57	872.96	9.36	14.93	20.48	29	0.793
1450	100	100	31.4	26.3	8.6	50	3.3	22.2	60	23.7	42	2.029	33	0.9	1750	369	600.12	556.57	942.02	15.35	24.55	33.96	48.22	0.793
1451	100	100	31.4	27	8.6	49.1	3.3	21.6	60	23.9	42	2.266	34	0.9	1750	369	595.3	556.57	936.95	13.74	21.98	30.41	43.17	0.793
1452	100	100	31.4	27.4	8.6	48.4	3.3	20.9	60	24.2	42	2.512	35	0.9	1750	369	590.06	556.57	924.51	12.4	19.83	27.43	38.95	0.793
1453	100	100	31.4	27.9	8.6	47.7	3.3	20.1	60	24.4	42	2.754	36	0.9	1750	369	586.61	556.57	917.82	11.31	18.08	25.02	35.52	0.793
1454	100	100	31.4	28.3	8.6	47	3.3	19.4	60	24.7	42	2.981	37	0.9	1750	369	581.91	556.57	909.26	10.45	16.71	23.12	32.82	0.793
1455	100	100	31.4	28.7	8.6	46.4	3.3	18.8	60	24.9	42	3.181	38	0.87	1750	369	579.21	556.57	906.24	9.79	15.66	21.66	30.76	0.793
1456	100	100	31.4	29	8.6	46	3.3	18.2	60	25	42	3.35	39	0.87	1750	369	576.05	556.57	899.36	9.3	14.87	20.57	29.2	0.793
1457	100	100	31.4	29.3	8.6	45.6	3.3	17.6	60	25.1	42	3.486	40	0.87	1750	369	573.18	556.57	893.48	8.93	14.29	19.77	28.06	0.793
1458	100	100	31.4	26	8.6	50.3	3.3	22.6	60	23.7	43	2.029	33	0.9	1750	369	602.65	556.57	958.32	14.75	23.32	33.1	46.47	0.793
1459	100	100	31.4	26.3	8.6	49.9	3.3	22.4	60	23.8	43	2.266	34	0.9	1750	369	598.94	556.57	953.35	13.21	20.89	29.64	41.61	0.793
1460	100	100	31.4	26.5	8.6	49.5	3.3	22	60	24	43	2.512	35	0.9	1750	369	597.37	556.57	942.87	11.91	18.84	26.74	37.53	0.793
1461	100	100	31.4	26.8	8.6	49	3.3	21.4	60	24.2	43	2.754	36	0.9	1750	369	592.54	556.57	937.71	10.87	17.18	24.39	34.23	0.793
1462	100	100	31.4	27.5	8.6	48.2	3.3	21	60	24.3	43	2.981	37	0.9	1750	369	591.18	556.57	929.6	10.04	15.88	22.53	31.63	0.793
1463	100	100	31.4	27.7	8.6	47.8	3.3	20.5	60	24.5	43	3.181	38	0.87	1750	369	587.96	556.57	924.64	9.41	14.88	21.11	29.64	0.793
1464	100	100	31.4	28.2	8.6	47.2	3.3	19.8	60	24.6	43	3.35	39	0.87	1750	369	584.78	556.57	921.19	8.93	14.13	20.05	28.14	0.793
1465	100	100	31.4	28.2	8.6	47.1	3.3	19.7	60	24.7	43	3.486	40	0.87	1750	369	584.19	556.57	915.24	8.59	13.58	19.27	27.05	0.793
1466	100	100	31.4	25.7	8.6	50.7	3.3	23.2	60	23.6	44	2.029	33	0.9	1750	369	603.91	556.57	969.17	14.08	22.34	32.25	45.03	0.793
1467	100	100	31.4	25.9	8.6	50.4	3.3	22.9	60	23.7	44	2.266	34	0.9	1750	369	602.25	556.57	968.63	12.6	20	28.88	40.32	0.793
1468	100	100	31.4	26	8.6	50.2	3.3	22.7	60	23.8	44	2.512	35	0.9	1750	369	601.02	556.57	957.86	11.37	18.04	26.05	36.37	0.793
1469	100	100	31.4	26.3	8.6	49.8	3.3	22.3	60	23.9	44	2.754	36	0.9	1750	369	598.09	556.57	952.74	10.37	16.46	23.76	33.17	0.793
1470	100	100	31.4	26.7	8.6	49.2	3.3	22	60	24.1	44	2.981	37	0.9	1750	369	596.25	556.57	948.42	9.58	15.2	21.95	30.65	0.793
1471	100	100	31.4	26.6	8.6	49.2	3.3	21.8	60	24.2	44	3.181	38	0.87	1750	369	596.14	556.57	945.94	8.98	14.25	20.57	28.72	0.793
1472	100	100	31.4	26.9	8.6	48.7	3.3	21.7	60	24.4	44	3.35	39	0.87	1750	369	594.07	556.57	942.93	8.53	13.53	19.53	27.27	0.793
1473	100	100	31.4	27.1	8.6	48.4	3.3	21.5	60	24.5	44	3.486	40	0.87	1750	369	592	556.57	940.21	8.19	13	18.77	26.21	0.793
1474	100	100	31.4	25.3	8.6	51.1	3.3	23.5	60	23.6	45	2.029	33	0.9	1750	369	604.75	556.57	976.11	13.27	21.56	31.27	43.71	0.793
1475	100	100	31.4	25.6	8.6	50.8	3.3	23.3	60	23.6	45	2.266	34	0.9	1750	369	604.23	556.57	973.87	11.88	19.3	28	39.14	0.793
1476	100	100	31.4	25.7	8.6	50.6	3.3	23.2	60	23.7	45	2.512	35	0.9	1750	369	603.04	556.57	972.9	10.72	17.41	25.26	35.3	0.793
1477	100	100	31.4	25.8	8.6	50.4	3.3	22.9	60	23.8	45	2.754	36	0.9	1750	369	601.94	556.57	971.33	9.78	15.88	23.04	32.2	0.793
1478	100	100	31.4	25.8	8.6	50.3	3.3	22.8	60	23.9	45	2.981	37	0.9	1750	369	601.21	556.57	969.41	9.03	14.67	21.28	29.75	0.793
1479	100	100	31.4	26	8.6	50.1	3.3	22.8	60	23.9	45	3.181	38	0.87	1750	369	600.2	556.57	965.92	8.46	13.75	19.94	27.88	0.793
1480	100	100	31.4	26.1	8.6	49.9	3.3	22.7	60	24	45	3.35	39	0.87	1750	369	599.45	556.57	964.88	8.04	13.06	18.94	26.47	0.793
1481	100	100	31.4	26.4	8.6	49.6	3.3	22.5	60	24	45	3.486	40	0.87	1750	369	598.68	556.57	962.26	7.72	12.55	18.2	25.44	0.793
1482	100	100	31.4	25	8.6	51.4	3.3	23.9	60	23.6	46	2.029	33	0.9	1750	369	605.68	556.57	976.98	12.51	20.6	30.52	42.45	0.793
1483	100	100	31.4	25.3	8.6	51.1	3.3	23.9	60	23.6	46	2.266	34	0.9	1750	369	605.71	556.57	976.4	11.2	18.44	27.33	38.01	0.793
1484	100	100	31.4	25.4	8.6	51	3.3	23.7	60	23.6	46	2.512	35	0.9	1750	369	604.62	556.57	975.77	10.1	16.64	24.65	34.29	0.793
1485	100	100	31.4	25.4	8.6	50.9	3.3	23.6	60	23.7	46	2.754	36	0.9	1750	369	604.72	556.57	975.38	9.21	15.17	22.48	31.28	0.793
1486	100	100	31.4	25.4	8.6	50.9	3.3	23.6	60	23.7	46	2.981	37	0.9	1750	369	604	556.57	974.21	8.51	14.02	20.77	28.9	0.793
1487	100	100	31.4	25.5	8.6	50.7	3.3	23.3	60	23.8	46	3.181	38	0.87	1750	369	603.41	556.57	973.67	7.98	13.14	19.47	27.08	0.793
1488	100	100	31.4	25.6	8.6	50.7	3.3	23.4	60	23.7	46	3.35	39	0.87	1750	369	603.35	556.57	973.2	7.57	12.47	18.48	25.71	0.793
1489	100	100	31.4	25.6	8.6	50.6	3.3	23.1	60	23.8	46	3.486	40	0.87	1750	369	602.49	556.57	972.84	7.28	11.99	17.76	24.71	0.793
1490	100	100	31.4	24.9	8.6	51.5	3.3	24	60	23.6	47	2.029	33	0.9	1750	369	606.44	556.57	979.75	11.81	19.83	29.65	41.21	0.793
1491	100	100	31.4	24.9	8.6	51.5	3.3	24	60	23.6	47	2.266	34	0.9	1750	369	606.35	556.57	979.44	10.58	17.76	26.55	36.9	0.793
1492	100	100	31.4	24.9	8.6	51.5	3.3	24	60	23.6	47	2.512	35	0.9	1750	369	606.3	556.57	979.42	9.54	16.02	23.95	33.28	0.793
1493	100	100	31.4	25	8.6	51.4	3.3	24	60	23.6	47	2.754	36	0.9	1750	369	606.12	556.57	978.43	8.7	14.61	21.84	30.36	0.793
1494	100	100	31.4	25	8.6	51.4	3.3	24	60	23.6	47	2.981	37	0.9	1750	369	605.93	556.57	978.85	8.04	13.5	20.18	28.05	0.793
1495	100	100	31.4	25	8.6	51.4	3.3	24	60	23.6	47	3.181	38	0.87	1750	369	605.79	556.57	978.09	7.53	12.65	18.91	26.28	0.793
1496	100	100	31.4	25.1	8.6	51.3	3.3	24	60	23.6	47	3.35	39	0.87	1750	369	605.71	556.57	977.61	7.15	12.01	17.96	24.96	0.793
1497	100	100	31.4	25.1	8.6	51.3	3.3	23.9	60	23.6	47	3.486	40	0.87	1750	369	605.64	556.57	978.29	6.87	11.54	17.26	23.98	0.793
1498	100	100	31.4	24.9	8.6	51.5	3.3	24	60	23.6	48	2.029	33	0.9	1750	369	606.74	556.57	981.33	11.15	18.95	28.74	40.1	0.793
1499	100	100	31.4	24.9	8.6	51.5	3.3	24	60	23.6	48	2.266	34	0.9	1750	369	606.74	556.57	981.33	9.98	16.96	25.73	35.91	0.793
1500	100	100	31.4	24.9	8.6	51.5	3.3	24	60	23.6	48	2.512	35	0.9	1750	369	606.74	556.57	981.33	9.01	15.3	23.21	32.39	0.793
1501	100	100	31.4	24.9	8.6	51.5	3.3	24	60	23.6	48	2.754	36	0.9	1750	369	606.74	556.57	981.33	8.22	13.96	21.17	29.54	0.793
1502	100	100	31.4	24.9	8.6	51.5	3.3	24	60	23.6	48	2.981	37	0.9	1750	369	606.74	556.57	981.33	7.59	12.89	19.56	27.29	0.793
1503	100	100	31.4	24.9	8.6	51.5	3.3	24	60	23.6	48	3.181	38	0.87	1750	369	606.74	556.57	981.33	7.11	12.08	18.33	25.58	0.793
1504	100	100	31.4	24.9	8.6	51.5	3.3	24	60	23.6	48	3.35	39	0.87	1750	369	606.74	556.57	981.33	6.75	11.47	17.41	24.29	0.793
1505	100	100	31.4	24.9	8.6	51.5	3.3	24	60	23.6	48	3.486	40	0.87	1750	369	606.74	556.57	981.33	6.49	11.03	16.73	23.34	0.793
1506	95.7	25.3	0	0	0	0	0	0	100	100	2	2.029	33	0.9	2000	82.82	23.64	156.78	56.67	4.84	6.89	10.79	13.32	0
1507	93.5	15	0	0	0	0	0	0	100	100	2	2.266	34	0.9	2000	75.07	17.56	143.99	44.53	4.33	6.17	9.67	11.93	0
1508	89.2	7.2	0	0	0	0	0	0	100	100	2	2.512	35	0.9	2000	69.83	13.09	133.11	35.31	3.91	5.56	8.72	10.76	0
1509	84.7	3.5	0	0	0	0	0	0	100	100	2	2.754	36	0.9	2000	64.22	9.28	124.22	28.02	3.57	5.08	7.95	9.81	0
1510	79.9	1.5	0	0	0	0	0	0	100	100	2	2.981	37	0.9	2000	58.72	6.58	115.37	22.24	3.29	4.69	7.35	9.07	0
1511	74	0.4	0	0	0	0	0	0	100	100	2	3.181	38	0.87	2000	54.97	4.92	107.75	17.24	3.09	4.39	6.89	8.5	0
1512	69.2	0.2	0	0	0	0	0	0	100	100	2	3.35	39	0.87	2000	51.19	3.46	99.63	14	2.93	4.17	6.54	8.07	0
1513	64.5	0.1	0	0	0	0	0	0	100	100	2	3.486	40	0.87	2000	48.65	2.62	94.38	12.22	2.82	4.01	6.28	7.75	0
1514	100	46.3	0.1	0	0	0	0	0	99.9	100	3	2.029	33	0.9	2000	126.23	36.7	232.31	84.39	7.2	9.79	15.31	19.15	0
1515	100	33.1	0.1	0	0	0	0	0	99.9	100	3	2.266	34	0.9	2000	116.15	27.4	217.17	67.94	6.45	8.77	13.71	17.15	0
1516	100	21.5	0	0	0	0	0	0	100	100	3	2.512	35	0.9	2000	107.98	20.35	200.73	54.1	5.82	7.91	12.37	15.47	0
1517	99.3	12.9	0	0	0	0	0	0	100	100	3	2.754	36	0.9	2000	99.88	14.96	189.08	43.15	5.31	7.21	11.28	14.11	0
1518	98.9	6.4	0	0	0	0	0	0	100	100	3	2.981	37	0.9	2000	93.06	10.58	175.76	33.47	4.9	6.66	10.42	13.04	0
1519	98.3	3.7	0	0	0	0	0	0	100	100	3	3.181	38	0.87	2000	87.4	7.77	165.37	27.77	4.59	6.25	9.77	12.22	0
1520	97.3	1.7	0	0	0	0	0	0	100	100	3	3.35	39	0.87	2000	82.56	5.8	154.19	22.06	4.36	5.93	9.27	11.6	0
1521	96	1	0	0	0	0	0	0	100	100	3	3.486	40	0.87	2000	78.25	4.53	148.54	18.3	4.19	5.7	8.91	11.15	0
1522	100	53.4	0.6	0	0	0	0	0	99.4	100	4	2.029	33	0.9	2000	144.84	41.34	260.39	95.51	7.91	10.56	16.52	20.66	0
1523	100	39	0.1	0	0	0	0	0	99.9	100	4	2.266	34	0.9	2000	134.95	31.22	242.34	75.91	7.08	9.46	14.8	18.5	0
1524	100	27.5	0.1	0	0	0	0	0	99.9	100	4	2.512	35	0.9	2000	125.46	23.55	227.14	61.19	6.39	8.53	13.35	16.69	0
1525	100	16.8	0	0	0	0	0	0	100	100	4	2.754	36	0.9	2000	117.3	17.51	216.06	49.17	5.83	7.78	12.17	15.22	0
1526	100	10.1	0	0	0	0	0	0	100	100	4	2.981	37	0.9	2000	109.11	13.02	202.57	39.25	5.38	7.19	11.25	14.06	0
1527	100	5.2	0	0	0	0	0	0	100	100	4	3.181	38	0.87	2000	102.06	9.13	190.48	30.61	5.05	6.74	10.54	13.18	0
1528	99.9	3.3	0	0	0	0	0	0	100	100	4	3.35	39	0.87	2000	97.33	7.11	181.88	26.29	4.79	6.4	10.01	12.52	0
1529	99.7	1.9	0	0	0	0	0	0	100	100	4	3.486	40	0.87	2000	94.64	5.91	176.57	21.88	4.6	6.15	9.62	12.03	0
1530	100	56.1	0.9	0	0	0	0	0	99.1	100	5	2.029	33	0.9	2000	152.99	44.21	271.32	101.78	7.88	10.54	16.67	20.75	0
1531	100	42.4	0.5	0	0	0	0	0	99.5	100	5	2.266	34	0.9	2000	143.58	33.67	257.54	80.13	7.06	9.44	14.92	18.58	0
1532	100	29.9	0.2	0	0	0	0	0	99.8	100	5	2.512	35	0.9	2000	134.4	25.72	242.27	64.39	6.37	8.51	13.46	16.76	0
1533	100	19.2	0.1	0	0	0	0	0	99.9	100	5	2.754	36	0.9	2000	125.44	18.86	230.09	51.95	5.81	7.77	12.28	15.29	0
1534	100	12.7	0	0	0	0	0	0	100	100	5	2.981	37	0.9	2000	118.17	13.97	218.38	42.65	5.37	7.17	11.34	14.12	0
1535	100	7.4	0	0	0	0	0	0	100	100	5	3.181	38	0.87	2000	112.31	10.42	208.03	34.55	5.03	6.72	10.63	13.23	0
1536	100	4.1	0	0	0	0	0	0	100	100	5	3.35	39	0.87	2000	107.41	8.01	198.51	28.33	4.78	6.38	10.09	12.57	0
1537	100	2.4	0	0	0	0	0	0	100	100	5	3.486	40	0.87	2000	103.66	6.45	191.41	24.47	4.59	6.13	9.7	12.08	0
1538	100	58.2	1.3	0	0	0	0	0	98.7	100	6	2.029	33	0.9	2000	157.03	45.47	274.18	102.33	7.57	10.09	16.28	20.42	0
1539	100	44.8	0.7	0	0	0	0	0	99.3	100	6	2.266	34	0.9	2000	148.22	35.41	261.77	83.04	6.78	9.03	14.58	18.28	0
1540	100	32.5	0.3	0	0	0	0	0	99.7	100	6	2.512	35	0.9	2000	139.58	26.95	248.78	67.63	6.11	8.15	13.15	16.49	0
1541	100	21.2	0	0	0	0	0	0	100	100	6	2.754	36	0.9	2000	131.52	20.27	237.66	55.09	5.58	7.43	11.99	15.04	0
1542	100	12.6	0	0	0	0	0	0	100	100	6	2.981	37	0.9	2000	126.04	15.28	225.31	43	5.15	6.87	11.08	13.9	0
1543	100	8.3	0	0	0	0	0	0	100	100	6	3.181	38	0.87	2000	119.86	11.62	218.14	36.93	4.83	6.43	10.38	13.02	0
1544	100	5.1	0	0	0	0	0	0	100	100	6	3.35	39	0.87	2000	114.93	8.75	209.71	30.25	4.58	6.11	9.86	12.37	0
1545	100	2.7	0	0	0	0	0	0	100	100	6	3.486	40	0.87	2000	111.52	7.1	201.97	25.42	4.41	5.87	9.48	11.88	0
1546	100	58.8	1.6	0	0	0	0	0	98.4	100	7	2.029	33	0.9	2000	160.1	45.58	277.76	105.58	7.4	9.67	15.92	19.8	2.00E-04
1547	100	45.6	1.1	0	0	0	0	0	98.9	100	7	2.266	34	0.9	2000	151.92	36.16	267.69	86.58	6.63	8.66	14.25	17.73	0
1548	100	34.3	0.6	0	0	0	0	0	99.4	100	7	2.512	35	0.9	2000	144.67	28.43	255.66	70.45	5.98	7.81	12.86	15.99	0
1549	100	23.9	0.3	0	0	0	0	0	99.7	100	7	2.754	36	0.9	2000	137.21	21.28	245.36	56.3	5.45	7.13	11.73	14.59	0
1550	100	15.2	0.1	0	0	0	0	0	99.9	100	7	2.981	37	0.9	2000	130.94	15.88	233.85	45.86	5.04	6.58	10.83	13.48	0
1551	100	9.6	0.1	0	0	0	0	0	99.9	100	7	3.181	38	0.87	2000	125.68	11.99	225.45	38.5	4.72	6.17	10.15	12.63	0
1552	100	5.5	0	0	0	0	0	0	100	100	7	3.35	39	0.87	2000	122.01	9.56	218.85	32.04	4.48	5.86	9.64	11.99	0
1553	100	4	0	0	0	0	0	0	100	100	7	3.486	40	0.87	2000	118.69	7.56	211.93	28.36	4.31	5.63	9.26	11.52	0
1554	100	59.4	2.2	0	0	0	0	0	97.8	100	8	2.029	33	0.9	2000	163.88	46.41	278.33	105.64	7.16	9.47	15.15	19.1	0
1555	100	46.5	1.4	0	0	0	0	0	98.6	100	8	2.266	34	0.9	2000	156.64	36.86	267.23	86.69	6.41	8.48	13.56	17.1	0
1556	100	34.5	0.9	0	0	0	0	0	99.1	100	8	2.512	35	0.9	2000	150.24	28.17	257.56	69.82	5.78	7.65	12.23	15.43	0
1557	100	25	0.5	0	0	0	0	0	99.5	100	8	2.754	36	0.9	2000	143.51	22.19	250.26	58.7	5.27	6.97	11.16	14.07	0
1558	100	16.5	0.3	0	0	0	0	0	99.7	100	8	2.981	37	0.9	2000	137.33	17	243.13	47.44	4.87	6.44	10.31	13	0
1559	100	10.1	0.2	0	0	0	0	0	99.8	100	8	3.181	38	0.87	2000	132.73	13.18	233.79	39.18	4.56	6.04	9.66	12.18	0
1560	100	6.4	0.1	0	0	0	0	0	99.9	100	8	3.35	39	0.87	2000	129.47	10.51	227.85	33.45	4.33	5.73	9.17	11.57	0
1561	100	4.7	0.1	0	0	0	0	0	99.9	100	8	3.486	40	0.87	2000	126.16	8.63	222.64	30.07	4.16	5.51	8.82	11.12	0
1562	100	71.5	4.9	0	0	0	0	0	95.1	100	9	2.029	33	0.9	2000	188.97	59.4	322.9	128.84	8.41	11.23	17.89	22.89	0.0016
1563	100	60.1	3.8	0	0	0	0	0	96.2	100	9	2.266	34	0.9	2000	181.19	47.42	313.47	108.19	7.53	10.05	16.02	20.5	2.00E-04
1564	100	47.4	3	0	0	0	0	0	97	100	9	2.512	35	0.9	2000	174.6	37.36	301.47	89.61	6.8	9.07	14.45	18.49	0
1565	100	35.5	2.5	0	0	0	0	0	97.5	100	9	2.754	36	0.9	2000	167.11	29.33	293.75	75.05	6.2	8.27	13.18	16.87	0
1566	100	25.6	1.8	0	0	0	0	0	98.2	100	9	2.981	37	0.9	2000	160.87	22.33	283.68	62.7	5.73	7.64	12.18	15.58	0
1567	100	17.9	1.4	0	0	0	0	0	98.6	100	9	3.181	38	0.87	2000	155.55	17.34	274.56	50.71	5.37	7.16	11.41	14.6	0
1568	100	12.8	1.2	0	0	0	0	0	98.8	100	9	3.35	39	0.87	2000	150.71	14.19	265.65	43.11	5.1	6.8	10.84	13.87	0
1569	100	9	0.8	0	0	0	0	0	99.2	100	9	3.486	40	0.87	2000	146.97	11.78	261.19	37.42	4.9	6.53	10.41	13.32	0
1570	100	84	9.4	0	1.9	0	0	0	88.7	100	10	2.029	33	0.9	2000	239.39	86.01	409.37	184.39	11.13	15.26	24	30.82	0.0418
1571	100	75	8.4	0	1.3	0	0	0	90.3	100	10	2.266	34	0.9	2000	229.77	69.86	397.12	155.22	9.96	13.67	21.49	27.6	0.0194
1572	100	66	7.5	0	0.8	0	0	0	91.7	100	10	2.512	35	0.9	2000	219.68	55.47	384.06	127.68	8.99	12.33	19.38	24.89	0.007
1573	100	54.6	6.4	0	0.6	0	0	0	93	100	10	2.754	36	0.9	2000	210.29	43.33	369.5	105.43	8.2	11.25	17.68	22.71	0.0028
1574	100	44.5	5.8	0	0.3	0	0	0	93.9	100	10	2.981	37	0.9	2000	203.02	34.52	358.36	88.71	7.57	10.39	16.33	20.98	8.00E-04
1575	100	34.9	5.2	0	0.2	0	0	0	94.6	100	10	3.181	38	0.87	2000	196.62	27.38	345.48	74.02	7.1	9.74	15.31	19.66	2.00E-04
1576	100	26.3	4.3	0	0.1	0	0	0	95.6	100	10	3.35	39	0.87	2000	190.83	21.04	340.31	62.73	6.74	9.24	14.53	18.67	2.00E-04
1577	100	21.4	4.3	0	0	0	0	0	95.7	100	10	3.486	40	0.87	2000	186.58	18.06	328.41	55.85	6.48	8.88	13.97	17.94	0
1578	100	88.1	16	0.1	4	0	0.3	0	80	99.9	11	2.029	33	0.9	2000	277.01	105.96	470.31	226.44	13.07	17.92	28.02	36.16	0.1294
1579	100	82.1	14.2	0	3.2	0	0.2	0	82.6	100	11	2.266	34	0.9	2000	265.53	86.85	455.78	188.5	11.7	16.05	25.09	32.38	0.0768
1580	100	73.4	13	0	2.7	0	0.1	0	84.3	100	11	2.512	35	0.9	2000	255.16	69.31	440.35	160.31	10.56	14.48	22.63	29.2	0.0398
1581	100	64.7	11.4	0	2.3	0	0	0	86.3	100	11	2.754	36	0.9	2000	245.12	55.46	428.23	132.97	9.63	13.21	20.64	26.64	0.0182
1582	100	54.8	10.3	0	1.6	0	0	0	88.1	100	11	2.981	37	0.9	2000	237.66	43.87	416.95	112.39	8.9	12.2	19.07	24.61	0.0092
1583	100	45.8	9.6	0	1	0	0	0	89.4	100	11	3.181	38	0.87	2000	228.17	35.3	404.45	94.23	8.34	11.43	17.87	23.06	0.0022
1584	100	37.5	8.1	0	1	0	0	0	90.9	100	11	3.35	39	0.87	2000	222.42	28.97	390.49	82.15	7.92	10.86	16.97	21.9	8.00E-04
1585	100	30.4	7.8	0	0.8	0	0	0	91.4	100	11	3.486	40	0.87	2000	217.7	23.95	386.05	73.07	7.61	10.43	16.31	21.04	6.00E-04
1586	100	91.2	18.4	0.2	5.4	0	0.6	0	76.2	99.8	12	2.029	33	0.9	2000	294.89	116.74	491.43	244.73	13.66	18.36	29.16	37.4	0.1786
1587	100	85.2	16.4	0.1	4.6	0	0.4	0	79	99.9	12	2.266	34	0.9	2000	283.09	93.41	477	204.15	12.24	16.44	26.11	33.49	0.1164
1588	100	77.5	15.5	0	3.9	0	0.2	0	80.6	100	12	2.512	35	0.9	2000	274.61	76.29	462.3	176.41	11.04	14.83	23.55	30.21	0.068
1589	100	69	13.8	0	3.3	0	0.1	0	82.9	100	12	2.754	36	0.9	2000	264.83	61.59	450.57	148.75	10.07	13.53	21.48	27.55	0.0374
1590	100	60.6	12.7	0	2.7	0	0.1	0	84.6	100	12	2.981	37	0.9	2000	256.92	50.22	442.15	125.28	9.3	12.5	19.85	25.46	0.0188
1591	100	52.4	11.6	0	2.4	0	0	0	86	100	12	3.181	38	0.87	2000	250.06	41.65	429.87	106.07	8.72	11.71	18.6	23.85	0.0064
1592	100	43.2	9.9	0	2.1	0	0	0	88	100	12	3.35	39	0.87	2000	242.56	33.22	419.51	89.58	8.28	11.12	17.66	22.65	0.0034
1593	100	36.2	9.8	0	1.7	0	0	0	88.5	100	12	3.486	40	0.87	2000	239.34	28.06	412.18	80.38	7.95	10.69	16.97	21.77	0.0016
1594	100	92.8	19.5	0.4	6.2	0	1.2	0	74.3	99.6	13	2.029	33	0.9	2000	306.45	118.92	499.65	254.69	13.76	18.29	28.76	36.74	0.201
1595	100	86.7	18.1	0.1	5.5	0	0.7	0	76.4	99.9	13	2.266	34	0.9	2000	297.26	99.57	487.37	213.96	12.32	16.38	25.75	32.89	0.1432
1596	100	80.5	16	0	5.1	0	0.4	0	78.9	100	13	2.512	35	0.9	2000	288.63	81.42	473.45	182.44	11.11	14.77	23.23	29.67	0.0914
1597	100	72.3	15.2	0	4.2	0	0.3	0	80.6	100	13	2.754	36	0.9	2000	279.78	65.64	464.25	151.28	10.14	13.48	21.19	27.06	0.0492
1598	100	63.7	14	0	3.7	0	0.2	0	82.3	100	13	2.981	37	0.9	2000	273.94	54	455.31	131.87	9.36	12.45	19.58	25	0.0298
1599	100	55.1	13.4	0	3.3	0	0.2	0	83.3	100	13	3.181	38	0.87	2000	265.66	44.18	447.41	112.67	8.77	11.67	18.35	23.43	0.0134
1600	100	47.3	12.3	0	2.9	0	0.1	0	84.8	100	13	3.35	39	0.87	2000	261.04	36.89	440	100.99	8.33	11.08	17.42	22.25	0.0072
1601	100	41.3	11.3	0	2.7	0	0.1	0	86	100	13	3.486	40	0.87	2000	255.76	31.63	431.5	86.94	8.01	10.65	16.74	21.38	0.0044
1602	100	93.8	20.1	0.3	6.4	0	1.3	0	73.5	99.7	14	2.029	33	0.9	2000	314.64	123.44	498.56	250.72	13.11	17.99	27.87	35.52	0.2028
1603	100	88.1	18.6	0.1	6.1	0	1.1	0	75.3	99.9	14	2.266	34	0.9	2000	307.16	101.64	493.12	219.3	11.74	16.11	24.96	31.81	0.1546
1604	100	81.3	17.3	0	5.6	0	0.8	0	77.1	100	14	2.512	35	0.9	2000	300.61	84.97	481.4	189.7	10.59	14.53	22.51	28.69	0.1096
1605	100	74.3	16	0	5.1	0	0.6	0	78.9	100	14	2.754	36	0.9	2000	292.41	68.8	473.75	159.59	9.66	13.26	20.54	26.17	0.0664
1606	100	67.1	15.3	0	4.7	0	0.4	0	80	100	14	2.981	37	0.9	2000	284.59	58.34	464.66	136.42	8.92	12.25	18.97	24.18	0.04
1607	100	59	14.1	0	4.2	0	0.3	0	81.7	100	14	3.181	38	0.87	2000	280.13	47.16	454.24	114.92	8.36	11.48	17.78	22.66	0.0186
1608	100	51.2	13.7	0	3.8	0	0.2	0	82.5	100	14	3.35	39	0.87	2000	275.52	40.08	451.82	103.96	7.94	10.9	16.88	21.51	0.011
1609	100	44.9	13	0	3.6	0	0.1	0	83.4	100	14	3.486	40	0.87	2000	271.67	34.7	444.85	93.34	7.63	10.47	16.22	20.68	0.0078
1610	100	94.5	21	0.4	6.6	0	1.6	0	72.4	99.6	15	2.029	33	0.9	2000	322.76	124.72	508.51	257.21	12.28	17.57	27.15	34.37	0.2108
1611	100	89.4	19.7	0.1	6.3	0	1.5	0	74	99.9	15	2.266	34	0.9	2000	315.72	105.85	499.17	223.51	10.99	15.74	24.31	30.77	0.1622
1612	100	83	18.4	0	6.1	0	1.2	0	75.5	100	15	2.512	35	0.9	2000	309.4	88.1	492.36	193.82	9.92	14.2	21.93	27.76	0.1226
1613	100	77	17.2	0	5.7	0	0.8	0	77.1	100	15	2.754	36	0.9	2000	304.07	73.25	482.89	166.62	9.04	12.95	20	25.32	0.0792
1614	100	68.5	16.2	0	5.3	0	0.6	0	78.5	100	15	2.981	37	0.9	2000	297.51	60.77	475.11	142.28	8.36	11.96	18.48	23.39	0.0506
1615	100	61.3	15.2	0	5.2	0	0.4	0	79.6	100	15	3.181	38	0.87	2000	292.63	50.99	465.59	123.14	7.83	11.21	17.32	21.92	0.0284
1616	100	53.6	14.5	0	4.9	0	0.4	0	80.6	100	15	3.35	39	0.87	2000	289.12	42.45	463.52	111.57	7.44	10.64	16.44	20.82	0.0198
1617	100	48.8	14.3	0	4.4	0	0.4	0	81.3	100	15	3.486	40	0.87	2000	284.84	38.04	457.36	99.3	7.15	10.23	15.8	20	0.0152
1618	100	95.3	22	0.4	6.7	0	1.7	0	71.3	99.6	16	2.029	33	0.9	2000	329.83	128.88	513.67	264.67	11.7	16.97	25.75	33.35	0.2274
1619	100	90.1	20.6	0.1	6.5	0	1.7	0	72.9	99.9	16	2.266	34	0.9	2000	323.52	107.5	507.7	225.98	10.47	15.2	23.06	29.86	0.176
1620	100	84.2	19.6	0.1	6.3	0	1.5	0	74.1	99.9	16	2.512	35	0.9	2000	318.06	90.06	500.99	199.98	9.45	13.71	20.8	26.94	0.1348
1621	100	77.7	18.3	0	6.2	0	1.5	0	75.5	100	16	2.754	36	0.9	2000	314.09	77.19	491.37	171.48	8.62	12.51	18.97	24.57	0.0992
1622	100	70.6	17.4	0	6	0	1	0	76.6	100	16	2.981	37	0.9	2000	308.56	65.17	484.7	151.11	7.96	11.55	17.53	22.7	0.0712
1623	100	63.7	16.4	0	5.9	0	0.9	0	77.7	100	16	3.181	38	0.87	2000	304.06	53.72	479.6	131.6	7.46	10.83	16.43	21.27	0.0464
1624	100	57.2	15.9	0	5.5	0	0.8	0	78.6	100	16	3.35	39	0.87	2000	300.61	46.45	474.62	115.35	7.09	10.28	15.6	20.2	0.0302
1625	100	51.6	15.1	0	5.4	0	0.6	0	79.5	100	16	3.486	40	0.87	2000	297.68	40.79	470.86	103.7	6.81	9.88	14.99	19.41	0.0202
1626	100	97.2	26.7	1.9	7.5	0	2.9	0	65.8	98.1	17	2.029	33	0.9	2000	346.87	148.47	537.74	297.34	12.92	18.66	27.96	36.45	0.3212
1627	100	94.4	25.3	0.7	7.4	0	2.7	0	67.3	99.3	17	2.266	34	0.9	2000	343.42	125.97	534.04	262.51	11.57	16.71	25.03	32.63	0.2766
1628	100	89.8	24.1	0.2	7.2	0	2.5	0	68.7	99.8	17	2.512	35	0.9	2000	338.09	108.89	529.58	231.62	10.43	15.07	22.58	29.44	0.2354
1629	100	84.6	23.3	0.1	6.9	0	2.2	0	69.8	99.9	17	2.754	36	0.9	2000	334.04	91.34	520.42	201.7	9.52	13.75	20.6	26.85	0.191
1630	100	78.9	22.5	0	6.9	0	2	0	70.6	100	17	2.981	37	0.9	2000	329.38	78	517.85	175.66	8.79	12.7	19.03	24.81	0.1516
1631	100	72.3	21.4	0	6.8	0	1.8	0	71.8	100	17	3.181	38	0.87	2000	325.04	66.16	512.2	152.87	8.24	11.9	17.83	23.25	0.1204
1632	100	67.3	20.9	0	6.6	0	1.7	0	72.5	100	17	3.35	39	0.87	2000	320.98	58.16	508.54	137.71	7.82	11.3	16.93	22.07	0.09
1633	100	62.2	20.5	0	6.4	0	1.7	0	73.1	100	17	3.486	40	0.87	2000	319.29	51.92	505.23	125.72	7.52	10.86	16.27	21.21	0.0712
1634	100	99.2	34.4	7.6	9.4	0.3	4	0	56.2	92.1	18	2.029	33	0.9	2000	377.36	190.11	588.17	380.29	16.44	22.38	33.58	44.5	0.5116
1635	100	98.4	32.8	3.8	9.2	0.1	3.7	0	58	96.1	18	2.266	34	0.9	2000	372.91	164.91	582.62	333.31	14.72	20.04	30.07	39.84	0.4428
1636	100	95.9	32.3	1.8	8.9	0.1	3.5	0	58.8	98.1	18	2.512	35	0.9	2000	368.77	142.27	577.05	293.08	13.28	18.07	27.13	35.94	0.4014
1637	100	92.1	31.3	0.7	8.6	0	3.3	0	60.1	99.3	18	2.754	36	0.9	2000	364.29	120.98	573.04	262.27	12.11	16.49	24.74	32.78	0.3542
1638	100	87.8	30.9	0.2	8.3	0	3.3	0	60.8	99.8	18	2.981	37	0.9	2000	360.05	105.2	566.46	228.7	11.19	15.23	22.86	30.29	0.32
1639	100	82.8	29.8	0.1	8	0	3.1	0	62.2	99.9	18	3.181	38	0.87	2000	355.86	90.57	563.52	205.12	10.49	14.27	21.42	28.38	0.2854
1640	100	78.3	29	0	7.9	0	3	0	63.1	100	18	3.35	39	0.87	2000	352.06	79.67	556.92	183.4	9.96	13.55	20.34	26.95	0.2516
1641	100	74.8	28.4	0	7.6	0	3	0	64	100	18	3.486	40	0.87	2000	348.65	71.17	555.02	165.5	9.57	13.02	19.55	25.9	0.2236
1642	100	99.8	38.8	13.7	11.2	1.6	5.5	0.1	50	84.7	19	2.029	33	0.9	2000	400.03	223.49	616.22	438.82	18.25	24.83	37.3	49.35	0.7336
1643	100	99.1	38.1	8.3	10.8	0.5	5.2	0	51.1	91.2	19	2.266	34	0.9	2000	396.62	196.32	612.8	389.33	16.34	22.23	33.4	44.19	0.6508
1644	100	98.2	37.2	4.7	10.6	0.2	5.1	0	52.2	95.1	19	2.512	35	0.9	2000	391.04	169.45	608.52	347.47	14.74	20.05	30.13	39.86	0.5792
1645	100	95.6	36.3	2.4	10.4	0.1	4.7	0	53.3	97.5	19	2.754	36	0.9	2000	389.21	149.49	605.52	308.84	13.45	18.29	27.48	36.36	0.5086
1646	100	93	35.9	1	10	0	4.5	0	54.1	99	19	2.981	37	0.9	2000	383.86	129.63	600.42	278.83	12.42	16.9	25.39	33.59	0.4552
1647	100	88.9	34.7	0.5	9.8	0	4.3	0	55.5	99.5	19	3.181	38	0.87	2000	381.24	111.06	597.27	248.24	11.64	15.84	23.79	31.48	0.404
1648	100	86.4	34.3	0.1	9.8	0	4.1	0	55.9	99.9	19	3.35	39	0.87	2000	379.26	100.65	596.53	224.76	11.06	15.04	22.59	29.89	0.3778
1649	100	82.5	34.1	0	9.4	0	4	0	56.5	100	19	3.486	40	0.87	2000	376	90.22	590.94	202.57	10.62	14.45	21.71	28.72	0.3472
1650	100	100	40.1	15.8	12.2	2.6	6	0.2	47.7	81.6	20	2.029	33	0.9	2000	410.22	242.45	626.67	464.02	18.05	25.28	37.82	49.39	0.8168
1651	100	99.8	39.9	11.6	11.9	0.9	5.9	0.1	48.2	87.5	20	2.266	34	0.9	2000	407.52	213.07	624.03	423.58	16.16	22.64	33.87	44.23	0.7694
1652	100	99.3	39.7	7.2	11.5	0.4	5.8	0	48.8	92.4	20	2.512	35	0.9	2000	407.17	184.62	620.81	377.95	14.58	20.42	30.55	39.89	0.7074
1653	100	97.9	39.6	4	11.2	0.1	5.8	0	49.2	95.9	20	2.754	36	0.9	2000	403.18	161.48	619.75	334.96	13.29	18.63	27.87	36.39	0.6422
1654	100	95.7	39	1.8	11.2	0	5.7	0	49.8	98.2	20	2.981	37	0.9	2000	400.72	143.84	616.57	302.47	12.28	17.21	25.74	33.62	0.5812
1655	100	93.4	38.8	0.9	10.9	0	5.3	0	50.3	99.1	20	3.181	38	0.87	2000	398.18	125.54	615.57	268.11	11.51	16.13	24.12	31.5	0.526
1656	100	90.6	38.3	0.4	10.7	0	5.3	0	51	99.6	20	3.35	39	0.87	2000	395.78	114.23	611.29	246.56	10.93	15.31	22.91	29.91	0.4886
1657	100	87.5	38.1	0.2	10.5	0	5.1	0	51.4	99.8	20	3.486	40	0.87	2000	393.74	102.5	609.32	227.37	10.5	14.72	22.01	28.75	0.4506
1658	100	100	41	16.3	12.8	3.4	6.1	0.4	46.2	80.3	21	2.029	33	0.9	2000	414.99	253.2	630.85	482.39	17.17	24.83	37.16	48.4	0.8222
1659	100	99.9	40.8	13.2	12.6	1.5	6.1	0.1	46.6	85.3	21	2.266	34	0.9	2000	413.9	223.25	629.61	441.06	15.37	22.24	33.28	43.34	0.8042
1660	100	99.8	40.7	8.2	12.3	0.9	6	0	47	90.9	21	2.512	35	0.9	2000	412.78	196.92	628.75	392.48	13.87	20.06	30.02	39.1	0.7786
1661	100	99.2	40.5	5.1	12.1	0.4	6	0	47.4	94.5	21	2.754	36	0.9	2000	411.64	173.8	627.06	351.99	12.65	18.3	27.38	35.66	0.7462
1662	100	98.2	40.5	3	11.9	0.1	6	0	47.6	96.9	21	2.981	37	0.9	2000	409.59	156.58	625.16	319.01	11.69	16.9	25.29	32.95	0.709
1663	100	96.2	40.3	1.5	11.7	0	5.9	0	48	98.5	21	3.181	38	0.87	2000	409.46	137.64	622.31	291.61	10.95	15.84	23.7	30.87	0.659
1664	100	94.5	39.9	0.6	11.7	0	5.9	0	48.4	99.4	21	3.35	39	0.87	2000	408.3	126.33	621.97	265.98	10.4	15.04	22.51	29.32	0.6308
1665	100	92.1	40	0.3	11.4	0	5.9	0	48.6	99.7	21	3.486	40	0.87	2000	406.91	115.99	620.4	248.65	9.99	14.45	21.63	28.17	0.5914
1666	100	100	40.9	17.1	13.5	3.9	6.3	0.6	45.6	79	22	2.029	33	0.9	2000	418.63	260.82	633.21	488.76	16.41	24.25	35.76	47.14	0.8206
1667	100	100	41.1	13.6	13.3	2.3	6.2	0.2	45.6	84.1	22	2.266	34	0.9	2000	417.92	232.82	632.52	449.82	14.7	21.71	32.02	42.21	0.813
1668	100	99.9	41.2	9.5	13.1	1.1	6.2	0	45.7	89.4	22	2.512	35	0.9	2000	417.5	208.69	631.8	405.68	13.26	19.59	28.88	38.08	0.8008
1669	100	99.7	41.4	6.2	12.8	0.4	6.1	0	45.8	93.4	22	2.754	36	0.9	2000	416.61	186.33	631.03	368.5	12.09	17.86	26.35	34.73	0.789
1670	100	99.5	41.3	3.5	12.7	0.2	6.1	0	46	96.3	22	2.981	37	0.9	2000	415.75	167.87	630.25	338.24	11.17	16.5	24.34	32.09	0.778
1671	100	98.3	41.2	2.3	12.6	0	6.1	0	46.2	97.7	22	3.181	38	0.87	2000	415.21	147.99	630.02	306.29	10.47	15.47	22.81	30.07	0.7568
1672	100	97.2	41	1.1	12.6	0	6.1	0	46.4	98.9	22	3.35	39	0.87	2000	414.74	136.79	628.48	281.17	9.94	14.69	21.66	28.55	0.7444
1673	100	95.8	41	0.8	12.5	0	6	0	46.5	99.2	22	3.486	40	0.87	2000	414.29	127.13	628.46	267.08	9.55	14.11	20.81	27.44	0.7228
1674	100	100	40.6	17.1	14	4.5	6.3	0.8	45.4	78.4	23	2.029	33	0.9	2000	420.48	272.19	635.45	494.75	15.72	23.65	34.41	45.57	0.8224
1675	100	100	40.7	14.3	13.9	2.9	6.3	0.2	45.4	82.8	23	2.266	34	0.9	2000	420.48	241.97	635.47	459.71	14.07	21.17	30.81	40.81	0.8166
1676	100	100	40.6	10.4	13.9	1.7	6.3	0	45.5	87.9	23	2.512	35	0.9	2000	420.68	219.42	635.07	417.88	12.7	19.1	27.79	36.81	0.8124
1677	100	99.9	40.8	7.6	13.7	0.7	6.3	0	45.5	91.7	23	2.754	36	0.9	2000	419.95	198.05	635.02	384.73	11.58	17.42	25.35	33.58	0.808
1678	100	99.9	40.8	5.6	13.7	0.3	6.3	0	45.5	94.1	23	2.981	37	0.9	2000	419.75	180.39	635.08	359.42	10.7	16.09	23.42	31.02	0.8016
1679	100	99.6	40.7	3.5	13.7	0.1	6.3	0	45.6	96.4	23	3.181	38	0.87	2000	419.65	163.3	634.99	327.65	10.03	15.08	21.95	29.07	0.7948
1680	100	98.9	40.7	2.5	13.7	0	6.3	0	45.6	97.5	23	3.35	39	0.87	2000	419.77	151.14	634.1	301.87	9.52	14.32	20.84	27.6	0.7892
1681	100	98.5	40.9	1.2	13.5	0	6.3	0	45.6	98.8	23	3.486	40	0.87	2000	419.77	141.6	633.72	288.03	9.15	13.76	20.03	26.53	0.7876
1682	100	100	40.7	17.6	14.1	5	6.5	0.7	45.2	77.4	24	2.029	33	0.9	2000	421.71	279.91	636.07	500.14	15.1	23.04	33.09	43.92	0.848
1683	100	100	40.7	13.9	14.1	3.8	6.5	0.5	45.2	82.3	24	2.266	34	0.9	2000	421.71	254.41	636.07	465.12	13.52	20.63	29.62	39.32	0.848
1684	100	100	40.7	11.3	14.1	2.2	6.5	0.2	45.2	86.5	24	2.512	35	0.9	2000	421.71	231.21	636.07	431.17	12.2	18.61	26.72	35.47	0.848
1685	100	100	40.7	9.1	14.1	1	6.5	0.1	45.2	89.9	24	2.754	36	0.9	2000	421.71	212.26	636.07	401.78	11.13	16.97	24.38	32.36	0.848
1686	100	100	40.7	6.3	14.1	0.6	6.5	0	45.2	93.1	24	2.981	37	0.9	2000	421.71	193.45	636.07	368.74	10.28	15.68	22.52	29.89	0.848
1687	100	99.9	40.7	4.7	14.1	0.2	6.5	0	45.2	95.1	24	3.181	38	0.87	2000	421.71	177.48	636.07	344.24	9.63	14.69	21.1	28.01	0.848
1688	100	99.8	40.7	3.2	14.1	0.2	6.5	0	45.2	96.6	24	3.35	39	0.87	2000	421.71	166.41	636.07	326.02	9.15	13.95	20.04	26.6	0.848
1689	100	99.6	40.7	2.2	14.1	0.1	6.5	0	45.2	97.7	24	3.486	40	0.87	2000	421.71	157.11	636.07	309.33	8.79	13.41	19.26	25.56	0.848
1690	100	100	40.7	19.8	14.1	5.9	6.5	1.5	45.2	74.3	25	2.029	33	0.9	2000	421.71	294.55	636.07	516.59	15.97	24.42	34.82	47.04	0.848
1691	100	100	40.7	16.6	14.1	4.4	6.5	0.7	45.2	79	25	2.266	34	0.9	2000	421.71	269.34	636.07	488.18	14.3	21.86	31.17	42.12	0.848
1692	100	100	40.7	13.3	14.1	3.3	6.5	0.2	45.2	83.4	25	2.512	35	0.9	2000	421.71	244.79	636.07	452.25	12.9	19.72	28.12	38	0.848
1693	100	100	40.7	10.1	14.1	2	6.5	0.1	45.2	87.9	25	2.754	36	0.9	2000	421.71	224.02	636.07	418.38	11.77	17.99	25.65	34.66	0.848
1694	100	100	40.7	8.3	14.1	1	6.5	0.1	45.2	90.7	25	2.981	37	0.9	2000	421.71	204.91	636.07	392.4	10.87	16.62	23.7	32.02	0.848
1695	100	100	40.7	5.7	14.1	0.5	6.5	0	45.2	93.8	25	3.181	38	0.87	2000	421.71	189.97	636.07	358.32	10.19	15.58	22.21	30	0.848
1696	100	100	40.7	4.8	14.1	0.3	6.5	0	45.2	94.9	25	3.35	39	0.87	2000	421.71	176.46	636.07	348.43	9.67	14.79	21.09	28.49	0.848
1697	100	99.9	40.7	3.6	14.1	0.1	6.5	0	45.2	96.3	25	3.486	40	0.87	2000	421.71	166.86	636.07	328.66	9.3	14.21	20.26	27.38	0.848
1698	100	100	40.7	27.3	14.1	12.6	6.5	4.8	45.2	60.1	26	2.029	33	0.9	2000	421.71	356.87	636.07	634.75	18.74	27.89	40.24	54.15	0.848
1699	100	100	40.7	23.8	14.1	9.6	6.5	3	45.2	66.6	26	2.266	34	0.9	2000	421.71	331.08	636.07	593.96	16.78	24.98	36.03	48.48	0.848
1700	100	100	40.7	21.2	14.1	7.2	6.5	2.1	45.2	71.6	26	2.512	35	0.9	2000	421.71	302.56	636.07	556.24	15.14	22.53	32.5	43.74	0.848
1701	100	100	40.7	18.6	14.1	5.5	6.5	1.2	45.2	75.9	26	2.754	36	0.9	2000	421.71	280.11	636.07	523.39	13.81	20.55	29.65	39.89	0.848
1702	100	100	40.7	15.7	14.1	4.5	6.5	0.8	45.2	79.8	26	2.981	37	0.9	2000	421.71	260.43	636.07	487.35	12.76	18.99	27.39	36.85	0.848
1703	100	100	40.7	14	14.1	2.8	6.5	0.3	45.2	83.2	26	3.181	38	0.87	2000	421.71	244.09	636.07	464.56	11.95	17.79	25.67	34.54	0.848
1704	100	100	40.7	12.4	14.1	1.7	6.5	0.1	45.2	85.9	26	3.35	39	0.87	2000	421.71	229.16	636.07	435.9	11.35	16.89	24.37	32.79	0.848
1705	100	100	40.7	10.5	14.1	1.2	6.5	0	45.2	88.3	26	3.486	40	0.87	2000	421.71	217.39	636.07	413.89	10.91	16.24	23.42	31.52	0.848
1706	100	100	40.7	32.5	14.1	19.8	6.5	6.5	45.2	47.7	27	2.029	33	0.9	2000	421.71	409.61	636.07	707.55	20.56	30.22	43.7	58.22	0.848
1707	100	100	40.7	28.9	14.1	15.9	6.5	5.4	45.2	55.2	27	2.266	34	0.9	2000	421.71	378.5	636.07	670.27	18.41	27.06	39.13	52.13	0.848
1708	100	100	40.7	25.8	14.1	12.5	6.5	4.1	45.2	61.7	27	2.512	35	0.9	2000	421.71	350.43	636.07	633.64	16.6	24.41	35.3	47.02	0.848
1709	100	100	40.7	23	14.1	9.5	6.5	2.9	45.2	67.5	27	2.754	36	0.9	2000	421.71	326.3	636.07	591.53	15.14	22.26	32.2	42.89	0.848
1710	100	100	40.7	21.3	14.1	7.4	6.5	2.1	45.2	71.3	27	2.981	37	0.9	2000	421.71	305.38	636.07	557.17	13.99	20.57	29.74	39.62	0.848
1711	100	100	40.7	20	14.1	5.8	6.5	1.1	45.2	74.2	27	3.181	38	0.87	2000	421.71	287.17	636.07	529.05	13.11	19.28	27.87	37.13	0.848
1712	100	100	40.7	17.9	14.1	4.7	6.5	0.8	45.2	77.4	27	3.35	39	0.87	2000	421.71	274.67	636.07	502.1	12.45	18.3	26.47	35.26	0.848
1713	100	100	40.7	16.1	14.1	4.3	6.5	0.5	45.2	79.6	27	3.486	40	0.87	2000	421.71	261.11	636.07	488.2	11.96	17.59	25.43	33.88	0.848
1714	100	100	40.7	36.4	14.1	22.7	6.5	7.3	45.2	40.9	28	2.029	33	0.9	2000	421.71	437.84	636.07	736.43	20.39	30.48	43.76	58.57	0.848
1715	100	100	40.7	33.2	14.1	19.1	6.5	6.3	45.2	47.7	28	2.266	34	0.9	2000	421.71	407.85	636.07	701.82	18.26	27.29	39.18	52.44	0.848
1716	100	100	40.7	29.9	14.1	15.3	6.5	5.4	45.2	54.8	28	2.512	35	0.9	2000	421.71	383.26	636.07	662.96	16.47	24.62	35.34	47.31	0.848
1717	100	100	40.7	27.1	14.1	12.3	6.5	4.5	45.2	60.6	28	2.754	36	0.9	2000	421.71	357.34	636.07	631.25	15.02	22.45	32.24	43.15	0.848
1718	100	100	40.7	24.8	14.1	10.2	6.5	3.2	45.2	65	28	2.981	37	0.9	2000	421.71	337.13	636.07	603.52	13.88	20.74	29.78	39.87	0.848
1719	100	100	40.7	22.2	14.1	8.1	6.5	2.5	45.2	69.7	28	3.181	38	0.87	2000	421.71	320	636.07	567.08	13.01	19.44	27.91	37.36	0.848
1720	100	100	40.7	20.4	14.1	7.1	6.5	1.8	45.2	72.5	28	3.35	39	0.87	2000	421.71	306.65	636.07	547.64	12.35	18.46	26.5	35.47	0.848
1721	100	100	40.7	19.4	14.1	6.2	6.5	1.4	45.2	74.4	28	3.486	40	0.87	2000	421.71	291.85	636.07	529.33	11.87	17.74	25.47	34.09	0.848
1722	100	100	40.7	39	14.1	24.8	6.5	7.7	45.2	36.2	29	2.029	33	0.9	2000	421.71	456.29	636.07	744.53	19.86	29.97	42.94	57.51	0.848
1723	100	100	40.7	37.5	14.1	20.7	6.5	6.8	45.2	41.8	29	2.266	34	0.9	2000	421.71	430.98	636.07	711.06	17.78	26.84	38.45	51.5	0.848
1724	100	100	40.7	33.3	14.1	17.5	6.5	6	45.2	49.2	29	2.512	35	0.9	2000	421.71	402.51	636.07	682.98	16.04	24.21	34.68	46.45	0.848
1725	100	100	40.7	31.6	14.1	14.1	6.5	5.4	45.2	54.3	29	2.754	36	0.9	2000	421.71	382.21	636.07	652.44	14.63	22.08	31.63	42.37	0.848
1726	100	100	40.7	28.3	14.1	12.1	6.5	4.3	45.2	59.6	29	2.981	37	0.9	2000	421.71	363.95	636.07	627.31	13.51	20.4	29.23	39.14	0.848
1727	100	100	40.7	25.9	14.1	9.9	6.5	3.9	45.2	64.2	29	3.181	38	0.87	2000	421.71	343.92	636.07	599.56	12.66	19.12	27.39	36.68	0.848
1728	100	100	40.7	24.3	14.1	8.4	6.5	2.9	45.2	67.3	29	3.35	39	0.87	2000	421.71	333.46	636.07	579.26	12.03	18.15	26.01	34.83	0.848
1729	100	100	40.7	22.7	14.1	7.5	6.5	2.5	45.2	69.8	29	3.486	40	0.87	2000	421.71	321.42	636.07	554.05	11.56	17.44	24.99	33.47	0.848
1730	100	100	40.7	40.1	14.1	26	6.5	7.9	45.2	33.9	30	2.029	33	0.9	2000	421.71	471.93	636.07	760.13	19.08	29.19	41.65	55.76	0.848
1731	100	100	40.7	39.5	14.1	22.5	6.5	7	45.2	38	30	2.266	34	0.9	2000	421.71	448.76	636.07	719.23	17.08	26.14	37.29	49.93	0.848
1732	100	100	40.7	37.8	14.1	19.2	6.5	6.6	45.2	43	30	2.512	35	0.9	2000	421.71	425.85	636.07	691.61	15.41	23.58	33.64	45.04	0.848
1733	100	100	40.7	35.7	14.1	15.7	6.5	5.9	45.2	48.6	30	2.754	36	0.9	2000	421.71	404.73	636.07	662.42	14.06	21.51	30.68	41.08	0.848
1734	100	100	40.7	32.9	14.1	13.6	6.5	5.7	45.2	53.5	30	2.981	37	0.9	2000	421.71	387.51	636.07	641.85	12.99	19.87	28.35	37.95	0.848
1735	100	100	40.7	30.9	14.1	10.8	6.5	4.7	45.2	58.3	30	3.181	38	0.87	2000	421.71	371.41	636.07	614.09	12.17	18.62	26.56	35.56	0.848
1736	100	100	40.7	28.3	14.1	9.9	6.5	4.4	45.2	61.8	30	3.35	39	0.87	2000	421.71	361.11	636.07	598.78	11.56	17.68	25.22	33.77	0.848
1737	100	100	40.7	27.3	14.1	8.7	6.5	3.7	45.2	64	30	3.486	40	0.87	2000	421.71	347.85	636.07	579.85	11.11	16.99	24.24	32.45	0.848
1738	100	100	40.7	40.2	14.1	28	6.5	7.9	45.2	31.8	31	2.029	33	0.9	2000	421.71	485.89	636.07	755.45	18.19	28.33	39.92	54.01	0.848
1739	100	100	40.7	40.9	14.1	24.3	6.5	7.2	45.2	34.8	31	2.266	34	0.9	2000	421.71	461.52	636.07	729.42	16.28	25.37	35.74	48.36	0.848
1740	100	100	40.7	40.6	14.1	21.1	6.5	6.8	45.2	38.3	31	2.512	35	0.9	2000	421.71	443.5	636.07	706.21	14.69	22.88	32.24	43.62	0.848
1741	100	100	40.7	39.4	14.1	17.5	6.5	6.2	45.2	43.1	31	2.754	36	0.9	2000	421.71	425.8	636.07	679.52	13.4	20.87	29.41	39.79	0.848
1742	100	100	40.7	37.4	14.1	15.1	6.5	5.9	45.2	47.5	31	2.981	37	0.9	2000	421.71	408.92	636.07	657.93	12.38	19.28	27.17	36.76	0.848
1743	100	100	40.7	34.9	14.1	12.7	6.5	5.7	45.2	52.4	31	3.181	38	0.87	2000	421.71	393.06	636.07	630.61	11.6	18.07	25.46	34.45	0.848
1744	100	100	40.7	33.5	14.1	11.2	6.5	5.4	45.2	55.3	31	3.35	39	0.87	2000	421.71	381.78	636.07	616.44	11.01	17.16	24.18	32.71	0.848
1745	100	100	40.7	31.8	14.1	10.1	6.5	4.8	45.2	58.1	31	3.486	40	0.87	2000	421.71	372.15	636.07	600.56	10.58	16.49	23.23	31.43	0.848
1746	100	100	40.7	39.5	14.1	29.8	6.5	7.9	45.2	30.7	32	2.029	33	0.9	2000	421.71	494.02	636.07	762.01	17.37	27.35	38.09	51.95	0.848
1747	100	100	40.7	40.5	14.1	26.3	6.5	7.5	45.2	33.2	32	2.266	34	0.9	2000	421.71	475.29	636.07	737.98	15.56	24.49	34.11	46.52	0.848
1748	100	100	40.7	41.1	14.1	23.2	6.5	6.9	45.2	35.7	32	2.512	35	0.9	2000	421.71	457.61	636.07	708.39	14.03	22.09	30.77	41.96	0.848
1749	100	100	40.7	41.1	14.1	19.9	6.5	6.6	45.2	39	32	2.754	36	0.9	2000	421.71	439.05	636.07	690.88	12.8	20.15	28.07	38.28	0.848
1750	100	100	40.7	39	14.1	17.7	6.5	6.4	45.2	43.3	32	2.981	37	0.9	2000	421.71	425.58	636.07	674.81	11.83	18.62	25.93	35.36	0.848
1751	100	100	40.7	38.5	14.1	15	6.5	6	45.2	46.5	32	3.181	38	0.87	2000	421.71	412.97	636.07	652.24	11.08	17.45	24.3	33.14	0.848
1752	100	100	40.7	36.6	14.1	13.6	6.5	5.8	45.2	49.8	32	3.35	39	0.87	2000	421.71	401.17	636.07	634.1	10.52	16.57	23.07	31.47	0.848
1753	100	100	40.7	36.1	14.1	11.9	6.5	5.9	45.2	52	32	3.486	40	0.87	2000	421.71	392.82	636.07	620.67	10.11	15.92	22.17	30.24	0.848
1754	100	100	40.7	35.3	14.1	36.4	6.5	10.9	45.2	28.3	33	2.029	33	0.9	2000	421.71	523.69	636.07	815.49	18.09	28.68	39.53	54.78	0.848
1755	100	100	40.7	37.7	14.1	32.9	6.5	8.9	45.2	29.4	33	2.266	34	0.9	2000	421.71	508.17	636.07	787.55	16.2	25.68	35.4	49.05	0.848
1756	100	100	40.7	39.2	14.1	29.3	6.5	8.1	45.2	31.5	33	2.512	35	0.9	2000	421.71	486.99	636.07	763.88	14.61	23.16	31.93	44.24	0.848
1757	100	100	40.7	40.4	14.1	26.2	6.5	7.3	45.2	33.4	33	2.754	36	0.9	2000	421.71	473.96	636.07	742.58	13.33	21.13	29.13	40.36	0.848
1758	100	100	40.7	40.5	14.1	23.9	6.5	6.9	45.2	35.6	33	2.981	37	0.9	2000	421.71	459.48	636.07	722.32	12.31	19.52	26.91	37.28	0.848
1759	100	100	40.7	40.6	14.1	21.1	6.5	6.6	45.2	38.3	33	3.181	38	0.87	2000	421.71	446.09	636.07	702.66	11.54	18.29	25.22	34.94	0.848
1760	100	100	40.7	39.7	14.1	19.6	6.5	6.4	45.2	40.7	33	3.35	39	0.87	2000	421.71	434.47	636.07	686.92	10.96	17.37	23.94	33.18	0.848
1761	100	100	40.7	39	14.1	18	6.5	6.2	45.2	43	33	3.486	40	0.87	2000	421.71	426.16	636.07	675.7	10.53	16.69	23.01	31.88	0.848
1762	100	100	40.7	30.7	14.1	46.6	6.5	18.6	45.2	22.7	34	2.029	33	0.9	2000	421.71	577.27	636.07	898.2	20.6	32.16	44.3	62.23	0.848
1763	100	100	40.7	31.7	14.1	43.5	6.5	15.8	45.2	24.8	34	2.266	34	0.9	2000	421.71	558.61	636.07	870.56	18.45	28.79	39.66	55.72	0.848
1764	100	100	40.7	33.6	14.1	40.4	6.5	13.7	45.2	26	34	2.512	35	0.9	2000	421.71	540.82	636.07	848.41	16.64	25.97	35.78	50.27	0.848
1765	100	100	40.7	35.7	14.1	36.7	6.5	11.5	45.2	27.6	34	2.754	36	0.9	2000	421.71	525.64	636.07	821.9	15.18	23.69	32.64	45.85	0.848
1766	100	100	40.7	37.7	14.1	33.2	6.5	10.2	45.2	29.1	34	2.981	37	0.9	2000	421.71	509.47	636.07	805.11	14.02	21.89	30.15	42.36	0.848
1767	100	100	40.7	38.7	14.1	30.4	6.5	9	45.2	30.9	34	3.181	38	0.87	2000	421.71	496.13	636.07	782.8	13.14	20.51	28.25	39.69	0.848
1768	100	100	40.7	39.7	14.1	28.6	6.5	8	45.2	31.7	34	3.35	39	0.87	2000	421.71	483.95	636.07	761.78	12.48	19.48	26.83	37.69	0.848
1769	100	100	40.7	40.4	14.1	26.7	6.5	7.7	45.2	32.9	34	3.486	40	0.87	2000	421.71	475.52	636.07	752.78	11.99	18.72	25.78	36.22	0.848
1770	100	100	40.7	28.5	14.1	52.9	6.5	24.4	45.2	18.6	35	2.029	33	0.9	2000	421.71	619.69	636.07	957.39	22.28	34.29	47.6	66.38	0.848
1771	100	100	40.7	29.1	14.1	50.6	6.5	21.9	45.2	20.3	35	2.266	34	0.9	2000	421.71	603.76	636.07	932.29	19.95	30.71	42.62	59.44	0.848
1772	100	100	40.7	31.1	14.1	47.4	6.5	19.4	45.2	21.5	35	2.512	35	0.9	2000	421.71	584.3	636.07	907.4	18	27.7	38.45	53.61	0.848
1773	100	100	40.7	31.7	14.1	44.6	6.5	16.9	45.2	23.7	35	2.754	36	0.9	2000	421.71	569.02	636.07	890.31	16.42	25.27	35.07	48.9	0.848
1774	100	100	40.7	33.3	14.1	41.8	6.5	15.7	45.2	24.9	35	2.981	37	0.9	2000	421.71	552.3	636.07	860.86	15.17	23.34	32.4	45.18	0.848
1775	100	100	40.7	34.2	14.1	39.3	6.5	13.3	45.2	26.5	35	3.181	38	0.87	2000	421.71	539.44	636.07	844.8	14.21	21.87	30.36	42.34	0.848
1776	100	100	40.7	35.6	14.1	37.3	6.5	11.8	45.2	27.1	35	3.35	39	0.87	2000	421.71	527.03	636.07	821.21	13.5	20.77	28.83	40.2	0.848
1777	100	100	40.7	36.6	14.1	35.2	6.5	10.8	45.2	28.2	35	3.486	40	0.87	2000	421.71	519.72	636.07	813.58	12.97	19.96	27.7	38.63	0.848
1778	100	100	40.7	25.7	14.1	56.9	6.5	27.8	45.2	17.4	36	2.029	33	0.9	2000	421.71	643.07	636.07	985.21	22.29	34.46	47.84	66.22	0.848
1779	100	100	40.7	27.2	14.1	54.1	6.5	25.1	45.2	18.7	36	2.266	34	0.9	2000	421.71	625.97	636.07	963.25	19.96	30.85	42.84	59.29	0.848
1780	100	100	40.7	28	14.1	51.9	6.5	23	45.2	20.1	36	2.512	35	0.9	2000	421.71	610.46	636.07	929.67	18	27.83	38.64	53.49	0.848
1781	100	100	40.7	29.4	14.1	49.4	6.5	20.9	45.2	21.2	36	2.754	36	0.9	2000	421.71	596.55	636.07	922.5	16.42	25.39	35.25	48.79	0.848
1782	100	100	40.7	30.6	14.1	46.7	6.5	18.7	45.2	22.7	36	2.981	37	0.9	2000	421.71	580.21	636.07	903.45	15.17	23.45	32.56	45.07	0.848
1783	100	100	40.7	31.4	14.1	45.1	6.5	16.9	45.2	23.5	36	3.181	38	0.87	2000	421.71	567.9	636.07	878.16	14.22	21.98	30.51	42.24	0.848
1784	100	100	40.7	32.4	14.1	43.2	6.5	15.6	45.2	24.4	36	3.35	39	0.87	2000	421.71	558.26	636.07	870.09	13.5	20.87	28.97	40.11	0.848
1785	100	100	40.7	33.3	14.1	41.2	6.5	13.7	45.2	25.5	36	3.486	40	0.87	2000	421.71	547.72	636.07	856.92	12.97	20.05	27.84	38.54	0.848
1786	100	100	40.7	23.7	14.1	59.3	6.5	29.8	45.2	17	37	2.029	33	0.9	2000	421.71	657.65	636.07	1000.19	21.61	33.75	47.04	64.28	0.848
1787	100	100	40.7	25.4	14.1	56.8	6.5	28.4	45.2	17.8	37	2.266	34	0.9	2000	421.71	641.8	636.07	982.83	19.35	30.22	42.12	57.56	0.848
1788	100	100	40.7	26	14.1	55	6.5	25.8	45.2	19	37	2.512	35	0.9	2000	421.71	627.7	636.07	962.16	17.45	27.26	37.99	51.92	0.848
1789	100	100	40.7	27.1	14.1	52.5	6.5	23.5	45.2	20.4	37	2.754	36	0.9	2000	421.71	615.27	636.07	943.74	15.92	24.86	34.65	47.36	0.848
1790	100	100	40.7	28.1	14.1	50.6	6.5	22.2	45.2	21.3	37	2.981	37	0.9	2000	421.71	604.26	636.07	924.68	14.71	22.97	32.02	43.75	0.848
1791	100	100	40.7	29.2	14.1	48.5	6.5	19.7	45.2	22.3	37	3.181	38	0.87	2000	421.71	591.05	636.07	911.56	13.78	21.52	30	41	0.848
1792	100	100	40.7	30	14.1	47.1	6.5	18.7	45.2	22.9	37	3.35	39	0.87	2000	421.71	583.86	636.07	897.58	13.09	20.44	28.49	38.93	0.848
1793	100	100	40.7	30.3	14.1	45.9	6.5	17.4	45.2	23.8	37	3.486	40	0.87	2000	421.71	575.77	636.07	886.4	12.58	19.64	27.38	37.41	0.848
1794	100	100	40.7	21.9	14.1	61.1	6.5	31.7	45.2	17	38	2.029	33	0.9	2000	421.71	663.07	636.07	1012.97	20.82	32.82	45.25	62.37	0.848
1795	100	100	40.7	23	14.1	59.1	6.5	29.9	45.2	17.9	38	2.266	34	0.9	2000	421.71	652.7	636.07	998.44	18.64	29.38	40.52	55.84	0.848
1796	100	100	40.7	24.3	14.1	57	6.5	28.6	45.2	18.7	38	2.512	35	0.9	2000	421.71	641.67	636.07	982.33	16.81	26.51	36.55	50.37	0.848
1797	100	100	40.7	25.6	14.1	55	6.5	26.7	45.2	19.4	38	2.754	36	0.9	2000	421.71	628.67	636.07	963.58	15.34	24.18	33.34	45.95	0.848
1798	100	100	40.7	26.3	14.1	53.3	6.5	24.8	45.2	20.4	38	2.981	37	0.9	2000	421.71	619.15	636.07	951.17	14.17	22.34	30.8	42.45	0.848
1799	100	100	40.7	27.6	14.1	51.5	6.5	23.3	45.2	20.9	38	3.181	38	0.87	2000	421.71	608.41	636.07	931.51	13.28	20.93	28.86	39.78	0.848
1800	100	100	40.7	28.4	14.1	50.2	6.5	22	45.2	21.4	38	3.35	39	0.87	2000	421.71	601.53	636.07	927.03	12.61	19.88	27.41	37.77	0.848
1801	100	100	40.7	28.1	14.1	49.5	6.5	20.7	45.2	22.4	38	3.486	40	0.87	2000	421.71	596.46	636.07	919.87	12.12	19.1	26.34	36.3	0.848
1802	100	100	40.7	20.4	14.1	62.5	6.5	33.3	45.2	17.1	39	2.029	33	0.9	2000	421.71	670.18	636.07	1036.3	19.96	31.67	43.3	60.55	0.848
1803	100	100	40.7	21.6	14.1	60.8	6.5	31.6	45.2	17.6	39	2.266	34	0.9	2000	421.71	661.85	636.07	1017.36	17.87	28.36	38.77	54.21	0.848
1804	100	100	40.7	22.7	14.1	59.1	6.5	30.3	45.2	18.2	39	2.512	35	0.9	2000	421.71	651.29	636.07	995.29	16.12	25.58	34.98	48.9	0.848
1805	100	100	40.7	23.8	14.1	57.2	6.5	28.9	45.2	19	39	2.754	36	0.9	2000	421.71	642.42	636.07	983.73	14.71	23.33	31.9	44.61	0.848
1806	100	100	40.7	24.6	14.1	55.6	6.5	27.5	45.2	19.8	39	2.981	37	0.9	2000	421.71	635.12	636.07	975.37	13.59	21.56	29.47	41.21	0.848
1807	100	100	40.7	25.2	14.1	54.4	6.5	26.1	45.2	20.4	39	3.181	38	0.87	2000	421.71	625.1	636.07	964.45	12.73	20.2	27.62	38.62	0.848
1808	100	100	40.7	26	14.1	53.1	6.5	25.1	45.2	20.9	39	3.35	39	0.87	2000	421.71	619.49	636.07	948.17	12.09	19.18	26.23	36.67	0.848
1809	100	100	40.7	26.8	14.1	52.2	6.5	23.9	45.2	21	39	3.486	40	0.87	2000	421.71	610.44	636.07	939.52	11.62	18.43	25.2	35.24	0.848
1810	100	100	40.7	19.3	14.1	63.6	6.5	34	45.2	17.1	40	2.029	33	0.9	2000	421.71	674.12	636.07	1044.7	19.22	30.36	41.65	58.41	0.848
1811	100	100	40.7	20.2	14.1	62.3	6.5	33	45.2	17.5	40	2.266	34	0.9	2000	421.71	667.4	636.07	1030.59	17.21	27.18	37.29	52.3	0.848
1812	100	100	40.7	21.1	14.1	61	6.5	32	45.2	17.9	40	2.512	35	0.9	2000	421.71	659.37	636.07	1019.72	15.52	24.52	33.64	47.18	0.848
1813	100	100	40.7	21.7	14.1	59.8	6.5	30.7	45.2	18.5	40	2.754	36	0.9	2000	421.71	650.84	636.07	1005.51	14.16	22.36	30.68	43.03	0.848
1814	100	100	40.7	22.7	14.1	58.2	6.5	29.9	45.2	19.1	40	2.981	37	0.9	2000	421.71	644.6	636.07	997.95	13.08	20.66	28.35	39.75	0.848
1815	100	100	40.7	23.2	14.1	57.2	6.5	28.7	45.2	19.6	40	3.181	38	0.87	2000	421.71	639.2	636.07	985.04	12.26	19.36	26.57	37.25	0.848
1816	100	100	40.7	24.2	14.1	55.8	6.5	27.9	45.2	20	40	3.35	39	0.87	2000	421.71	632.79	636.07	977.34	11.64	18.39	25.23	35.38	0.848
1817	100	100	40.7	24.3	14.1	55.2	6.5	27.1	45.2	20.5	40	3.486	40	0.87	2000	421.71	629.14	636.07	970.97	11.19	17.67	24.24	33.99	0.848
1818	100	100	40.7	18.5	14.1	64.4	6.5	34.7	45.2	17.1	41	2.029	33	0.9	2000	421.71	679.83	636.07	1061.98	18.38	29.31	40.21	56.94	0.848
1819	100	100	40.7	19	14.1	63.5	6.5	34.1	45.2	17.5	41	2.266	34	0.9	2000	421.71	673.51	636.07	1051.96	16.46	26.24	36	50.98	0.848
1820	100	100	40.7	19.7	14.1	62.5	6.5	33.3	45.2	17.8	41	2.512	35	0.9	2000	421.71	667.74	636.07	1038.16	14.85	23.67	32.48	45.99	0.848
1821	100	100	40.7	20.3	14.1	61.6	6.5	32.4	45.2	18.1	41	2.754	36	0.9	2000	421.71	662.6	636.07	1024.65	13.54	21.59	29.62	41.95	0.848
1822	100	100	40.7	20.8	14.1	60.6	6.5	31.6	45.2	18.6	41	2.981	37	0.9	2000	421.71	656.72	636.07	1018.86	12.51	19.95	27.37	38.75	0.848
1823	100	100	40.7	21.4	14.1	59.6	6.5	31	45.2	19	41	3.181	38	0.87	2000	421.71	649.95	636.07	1009.68	11.73	18.69	25.65	36.32	0.848
1824	100	100	40.7	21.6	14.1	58.9	6.5	30	45.2	19.5	41	3.35	39	0.87	2000	421.71	647.33	636.07	994.93	11.13	17.75	24.35	34.49	0.848
1825	100	100	40.7	23	14.1	57.6	6.5	29.6	45.2	19.4	41	3.486	40	0.87	2000	421.71	642.64	636.07	997.85	10.7	17.06	23.4	33.14	0.848
1826	100	100	40.7	17.8	14.1	65.1	6.5	35.4	45.2	17.1	42	2.029	33	0.9	2000	421.71	686.37	636.07	1077.72	17.54	28.05	38.81	55.11	0.848
1827	100	100	40.7	18.2	14.1	64.5	6.5	34.7	45.2	17.3	42	2.266	34	0.9	2000	421.71	679.46	636.07	1064.58	15.71	25.12	34.75	49.34	0.848
1828	100	100	40.7	18.6	14.1	63.9	6.5	34.2	45.2	17.5	42	2.512	35	0.9	2000	421.71	672.55	636.07	1056.17	14.17	22.66	31.35	44.51	0.848
1829	100	100	40.7	18.8	14.1	63.3	6.5	33.6	45.2	17.9	42	2.754	36	0.9	2000	421.71	670.07	636.07	1049.54	12.92	20.67	28.6	40.6	0.848
1830	100	100	40.7	19.1	14.1	62.6	6.5	33	45.2	18.3	42	2.981	37	0.9	2000	421.71	666.39	636.07	1040.65	11.94	19.09	26.42	37.51	0.848
1831	100	100	40.7	19.6	14.1	61.8	6.5	32.5	45.2	18.6	42	3.181	38	0.87	2000	421.71	662.9	636.07	1033.46	11.19	17.89	24.76	35.15	0.848
1832	100	100	40.7	20.3	14.1	61	6.5	32	45.2	18.7	42	3.35	39	0.87	2000	421.71	659.56	636.07	1029.25	10.62	16.99	23.51	33.38	0.848
1833	100	100	40.7	20.6	14.1	60.5	6.5	31.8	45.2	18.9	42	3.486	40	0.87	2000	421.71	655.84	636.07	1020.86	10.21	16.33	22.59	32.07	0.848
1834	100	100	40.7	17.3	14.1	65.5	6.5	35.9	45.2	17.2	43	2.029	33	0.9	2000	421.71	687.57	636.07	1093.69	16.86	26.66	37.83	53.11	0.848
1835	100	100	40.7	17.6	14.1	65.1	6.5	35.5	45.2	17.3	43	2.266	34	0.9	2000	421.71	684.66	636.07	1088.21	15.09	23.87	33.87	47.55	0.848
1836	100	100	40.7	17.7	14.1	64.8	6.5	35	45.2	17.5	43	2.512	35	0.9	2000	421.71	682.28	636.07	1081.5	13.62	21.53	30.56	42.89	0.848
1837	100	100	40.7	18.2	14.1	64.3	6.5	34.5	45.2	17.5	43	2.754	36	0.9	2000	421.71	678.43	636.07	1073.3	12.42	19.64	27.87	39.13	0.848
1838	100	100	40.7	18.3	14.1	64	6.5	34.3	45.2	17.7	43	2.981	37	0.9	2000	421.71	676.25	636.07	1067.53	11.47	18.14	25.75	36.15	0.848
1839	100	100	40.7	18.4	14.1	63.5	6.5	33.9	45.2	18.1	43	3.181	38	0.87	2000	421.71	671.83	636.07	1059.02	10.75	17	24.13	33.87	0.848
1840	100	100	40.7	18.4	14.1	63.4	6.5	33.7	45.2	18.2	43	3.35	39	0.87	2000	421.71	669.67	636.07	1055.21	10.21	16.15	22.91	32.16	0.848
1841	100	100	40.7	18.8	14.1	63	6.5	33.2	45.2	18.2	43	3.486	40	0.87	2000	421.71	667.18	636.07	1048.06	9.81	15.52	22.02	30.91	0.848
1842	100	100	40.7	16.9	14.1	65.8	6.5	36.4	45.2	17.3	44	2.029	33	0.9	2000	421.71	690.4	636.07	1108.15	16.09	25.53	36.86	51.46	0.848
1843	100	100	40.7	17	14.1	65.7	6.5	36.2	45.2	17.3	44	2.266	34	0.9	2000	421.71	688.12	636.07	1103.16	14.41	22.86	33	46.08	0.848
1844	100	100	40.7	17	14.1	65.6	6.5	35.9	45.2	17.4	44	2.512	35	0.9	2000	421.71	685.59	636.07	1096.48	12.99	20.62	29.77	41.56	0.848
1845	100	100	40.7	17.5	14.1	65.1	6.5	35.4	45.2	17.4	44	2.754	36	0.9	2000	421.71	684.66	636.07	1093.33	11.85	18.81	27.15	37.91	0.848
1846	100	100	40.7	17.7	14.1	64.8	6.5	35.1	45.2	17.5	44	2.981	37	0.9	2000	421.71	682.91	636.07	1088.28	10.95	17.37	25.09	35.03	0.848
1847	100	100	40.7	17.6	14.1	64.8	6.5	34.8	45.2	17.6	44	3.181	38	0.87	2000	421.71	680.6	636.07	1081.05	10.26	16.28	23.51	32.82	0.848
1848	100	100	40.7	17.7	14.1	64.6	6.5	34.7	45.2	17.7	44	3.35	39	0.87	2000	421.71	679.19	636.07	1079.86	9.74	15.46	22.32	31.17	0.848
1849	100	100	40.7	17.8	14.1	64.4	6.5	34.4	45.2	17.8	44	3.486	40	0.87	2000	421.71	677.19	636.07	1074.07	9.36	14.86	21.45	29.95	0.848
1850	100	100	40.7	16.6	14.1	66.1	6.5	36.9	45.2	17.3	45	2.029	33	0.9	2000	421.71	691	636.07	1114.72	15.16	24.63	35.73	49.95	0.848
1851	100	100	40.7	16.7	14.1	66	6.5	36.6	45.2	17.3	45	2.266	34	0.9	2000	421.71	690.47	636.07	1112.34	13.58	22.06	32	44.73	0.848
1852	100	100	40.7	16.8	14.1	65.9	6.5	36.5	45.2	17.3	45	2.512	35	0.9	2000	421.71	689.55	636.07	1112.13	12.25	19.9	28.86	40.35	0.848
1853	100	100	40.7	16.8	14.1	65.8	6.5	36.5	45.2	17.4	45	2.754	36	0.9	2000	421.71	688.44	636.07	1107.61	11.17	18.15	26.33	36.8	0.848
1854	100	100	40.7	16.9	14.1	65.7	6.5	36.1	45.2	17.4	45	2.981	37	0.9	2000	421.71	686.52	636.07	1107.46	10.32	16.77	24.32	34	0.848
1855	100	100	40.7	17.1	14.1	65.5	6.5	35.9	45.2	17.4	45	3.181	38	0.87	2000	421.71	685.55	636.07	1103.83	9.67	15.71	22.79	31.86	0.848
1856	100	100	40.7	17.1	14.1	65.4	6.5	35.7	45.2	17.5	45	3.35	39	0.87	2000	421.71	684.93	636.07	1102.1	9.18	14.92	21.64	30.25	0.848
1857	100	100	40.7	17.2	14.1	65.3	6.5	35.5	45.2	17.5	45	3.486	40	0.87	2000	421.71	684.3	636.07	1098.75	8.83	14.34	20.8	29.07	0.848
1858	100	100	40.7	16.4	14.1	66.3	6.5	36.9	45.2	17.3	46	2.029	33	0.9	2000	421.71	692.36	636.07	1116.3	14.29	23.54	34.88	48.52	0.848
1859	100	100	40.7	16.4	14.1	66.3	6.5	36.9	45.2	17.3	46	2.266	34	0.9	2000	421.71	692.07	636.07	1115.66	12.8	21.08	31.23	43.44	0.848
1860	100	100	40.7	16.5	14.1	66.2	6.5	36.9	45.2	17.3	46	2.512	35	0.9	2000	421.71	691.38	636.07	1114.76	11.54	19.01	28.17	39.19	0.848
1861	100	100	40.7	16.4	14.1	66.2	6.5	36.9	45.2	17.4	46	2.754	36	0.9	2000	421.71	690.9	636.07	1114.74	10.53	17.34	25.7	35.75	0.848
1862	100	100	40.7	16.7	14.1	66	6.5	36.8	45.2	17.3	46	2.981	37	0.9	2000	421.71	690.48	636.07	1113.37	9.73	16.02	23.74	33.02	0.848
1863	100	100	40.7	16.6	14.1	66	6.5	36.7	45.2	17.4	46	3.181	38	0.87	2000	421.71	689.44	636.07	1112.5	9.12	15.01	22.25	30.95	0.848
1864	100	100	40.7	16.6	14.1	66	6.5	36.7	45.2	17.4	46	3.35	39	0.87	2000	421.71	688.87	636.07	1112.98	8.66	14.26	21.12	29.39	0.848
1865	100	100	40.7	16.7	14.1	65.9	6.5	36.7	45.2	17.4	46	3.486	40	0.87	2000	421.71	688.93	636.07	1111.82	8.32	13.7	20.3	28.24	0.848
1866	100	100	40.7	16.3	14.1	66.4	6.5	37.1	45.2	17.3	47	2.029	33	0.9	2000	421.71	693.12	636.07	1119.85	13.5	22.67	33.89	47.09	0.848
1867	100	100	40.7	16.3	14.1	66.4	6.5	37.1	45.2	17.3	47	2.266	34	0.9	2000	421.71	692.88	636.07	1119.47	12.09	20.3	30.34	42.17	0.848
1868	100	100	40.7	16.3	14.1	66.4	6.5	37.1	45.2	17.3	47	2.512	35	0.9	2000	421.71	692.78	636.07	1118.5	10.9	18.31	27.37	38.04	0.848
1869	100	100	40.7	16.3	14.1	66.4	6.5	37.1	45.2	17.3	47	2.754	36	0.9	2000	421.71	692.67	636.07	1118.95	9.94	16.7	24.96	34.7	0.848
1870	100	100	40.7	16.3	14.1	66.4	6.5	37	45.2	17.3	47	2.981	37	0.9	2000	421.71	692.54	636.07	1118.38	9.19	15.43	23.06	32.05	0.848
1871	100	100	40.7	16.3	14.1	66.4	6.5	37	45.2	17.3	47	3.181	38	0.87	2000	421.71	692.41	636.07	1117.41	8.61	14.46	21.61	30.04	0.848
1872	100	100	40.7	16.3	14.1	66.4	6.5	37	45.2	17.3	47	3.35	39	0.87	2000	421.71	692.25	636.07	1117.5	8.18	13.73	20.52	28.52	0.848
1873	100	100	40.7	16.4	14.1	66.3	6.5	37	45.2	17.3	47	3.486	40	0.87	2000	421.71	692.19	636.07	1117.63	7.86	13.19	19.72	27.41	0.848
1874	100	100	40.7	16.3	14.1	66.4	6.5	37.1	45.2	17.3	48	2.029	33	0.9	2000	421.71	693.42	636.07	1121.52	12.74	21.65	32.85	45.83	0.848
1875	100	100	40.7	16.3	14.1	66.4	6.5	37.1	45.2	17.3	48	2.266	34	0.9	2000	421.71	693.42	636.07	1121.52	11.41	19.39	29.41	41.04	0.848
1876	100	100	40.7	16.3	14.1	66.4	6.5	37.1	45.2	17.3	48	2.512	35	0.9	2000	421.71	693.42	636.07	1121.52	10.29	17.49	26.53	37.02	0.848
1877	100	100	40.7	16.3	14.1	66.4	6.5	37.1	45.2	17.3	48	2.754	36	0.9	2000	421.71	693.42	636.07	1121.52	9.39	15.95	24.2	33.76	0.848
1878	100	100	40.7	16.3	14.1	66.4	6.5	37.1	45.2	17.3	48	2.981	37	0.9	2000	421.71	693.42	636.07	1121.52	8.67	14.74	22.36	31.19	0.848
1879	100	100	40.7	16.3	14.1	66.4	6.5	37.1	45.2	17.3	48	3.181	38	0.87	2000	421.71	693.42	636.07	1121.52	8.13	13.81	20.95	29.23	0.848
1880	100	100	40.7	16.3	14.1	66.4	6.5	37.1	45.2	17.3	48	3.35	39	0.87	2000	421.71	693.42	636.07	1121.52	7.72	13.11	19.89	27.76	0.848
1881	100	100	40.7	16.3	14.1	66.4	6.5	37.1	45.2	17.3	48	3.486	40	0.87	2000	421.71	693.42	636.07	1121.52	7.42	12.6	19.12	26.67	0.848
1882	91.5	18.8	0	0	0	0	0	0	100	100	2	2.029	33	0.9	8000	72.2	20.45	137.6	49.35	4.17	5.98	9.17	11.69	0
1883	87.5	10.1	0	0	0	0	0	0	100	100	2	2.266	34	0.9	8000	66.26	15.3	127.9	39.29	3.73	5.36	8.21	10.46	0
1884	82.2	4.6	0	0	0	0	0	0	100	100	2	2.512	35	0.9	8000	60.92	11.11	117.98	31.01	3.37	4.83	7.41	9.44	0
1885	76.1	2	0	0	0	0	0	0	100	100	2	2.754	36	0.9	8000	55.9	8.01	109.33	24.36	3.07	4.41	6.76	8.61	0
1886	70.2	0.8	0	0	0	0	0	0	100	100	2	2.981	37	0.9	8000	51.71	5.79	101.26	19.25	2.84	4.07	6.24	7.95	0
1887	63.9	0.2	0	0	0	0	0	0	100	100	2	3.181	38	0.87	8000	47.54	4.1	93.16	15.11	2.66	3.82	5.85	7.45	0
1888	59.1	0.1	0	0	0	0	0	0	100	100	2	3.35	39	0.87	8000	44.67	3.1	88.38	12.47	2.53	3.62	5.56	7.08	0
1889	55.3	0	0	0	0	0	0	0	100	100	2	3.486	40	0.87	8000	42.34	2.4	84.22	10.38	2.43	3.48	5.34	6.8	0
1890	99.2	34	0	0	0	0	0	0	100	100	3	2.029	33	0.9	8000	101.93	28.76	190.04	67.47	5.57	7.91	11.96	15.49	0
1891	98.4	21.9	0	0	0	0	0	0	100	100	3	2.266	34	0.9	8000	93.77	21.47	176.17	53.97	4.99	7.09	10.71	13.87	0
1892	97.3	12.8	0	0	0	0	0	0	100	100	3	2.512	35	0.9	8000	86.34	15.65	163.72	42.99	4.5	6.39	9.66	12.51	0
1893	95.6	6.6	0	0	0	0	0	0	100	100	3	2.754	36	0.9	8000	80.23	11.54	152.62	33.71	4.1	5.83	8.81	11.41	0
1894	93.3	3.3	0	0	0	0	0	0	100	100	3	2.981	37	0.9	8000	74.83	8.48	143.1	27.04	3.79	5.39	8.14	10.54	0
1895	90.3	1.6	0	0	0	0	0	0	100	100	3	3.181	38	0.87	8000	69.69	6.03	134.03	21.73	3.55	5.05	7.63	9.88	0
1896	87.2	0.7	0	0	0	0	0	0	100	100	3	3.35	39	0.87	8000	65.85	4.53	126.76	17.7	3.37	4.79	7.24	9.38	0
1897	84.6	0.3	0	0	0	0	0	0	100	100	3	3.486	40	0.87	8000	62.75	3.58	120.73	14.87	3.24	4.61	6.96	9.02	0
1898	99.8	39.4	0.1	0	0	0	0	0	99.9	100	4	2.029	33	0.9	8000	114.18	32	209.04	74.96	5.98	8.36	12.6	16.37	0
1899	99.7	26.9	0	0	0	0	0	0	100	100	4	2.266	34	0.9	8000	106.41	24.15	196.23	60.53	5.36	7.49	11.29	14.66	0
1900	99.3	16.7	0	0	0	0	0	0	100	100	4	2.512	35	0.9	8000	98.92	18.02	183.75	48.1	4.83	6.75	10.18	13.22	0
1901	98.8	9.7	0	0	0	0	0	0	100	100	4	2.754	36	0.9	8000	92.36	13.3	172.64	38.68	4.41	6.16	9.29	12.06	0
1902	98	5.2	0	0	0	0	0	0	100	100	4	2.981	37	0.9	8000	86.62	9.86	162.9	31	4.07	5.69	8.58	11.14	0
1903	97.1	2.6	0	0	0	0	0	0	100	100	4	3.181	38	0.87	8000	81.25	7.15	152.99	24.82	3.82	5.33	8.04	10.44	0
1904	95.8	1.3	0	0	0	0	0	0	100	100	4	3.35	39	0.87	8000	77.23	5.43	146.64	20.38	3.62	5.07	7.63	9.92	0
1905	94.7	0.7	0	0	0	0	0	0	100	100	4	3.486	40	0.87	8000	74.27	4.33	140.41	17.39	3.48	4.87	7.34	9.53	0
1906	99.9	41.6	0.2	0	0	0	0	0	99.8	100	5	2.029	33	0.9	8000	120.36	33.69	218.2	78.07	5.96	8.19	12.51	16.31	0
1907	99.8	29.2	0.1	0	0	0	0	0	99.9	100	5	2.266	34	0.9	8000	112.9	25.48	205.34	63.17	5.33	7.33	11.2	14.6	0
1908	99.6	18.9	0	0	0	0	0	0	100	100	5	2.512	35	0.9	8000	105.99	19.21	194.1	51	4.81	6.62	10.1	13.17	0
1909	99.4	11.2	0	0	0	0	0	0	100	100	5	2.754	36	0.9	8000	99.41	14.35	183.17	40.83	4.39	6.03	9.22	12.02	0
1910	99.2	6.3	0	0	0	0	0	0	100	100	5	2.981	37	0.9	8000	94.12	10.67	174	32.98	4.05	5.58	8.51	11.1	0
1911	98.7	3.2	0	0	0	0	0	0	100	100	5	3.181	38	0.87	8000	89.01	7.87	165.55	26.61	3.8	5.22	7.98	10.4	0
1912	98.3	1.8	0	0	0	0	0	0	100	100	5	3.35	39	0.87	8000	85.41	6.11	158.15	22.38	3.61	4.96	7.58	9.88	0
1913	97.7	1	0	0	0	0	0	0	100	100	5	3.486	40	0.87	8000	82.1	4.85	152.98	19.1	3.47	4.77	7.28	9.49	0
1914	99.9	42.9	0.2	0	0	0	0	0	99.8	100	6	2.029	33	0.9	8000	124.13	34.41	222.34	79.47	5.77	7.9	12.13	15.93	3.33E-05
1915	99.9	30.7	0.1	0	0	0	0	0	99.9	100	6	2.266	34	0.9	8000	117	26.37	211.61	65.22	5.17	7.08	10.86	14.26	0
1916	99.8	20.3	0	0	0	0	0	0	100	100	6	2.512	35	0.9	8000	110.82	20.36	199.99	52.71	4.66	6.38	9.8	12.86	0
1917	99.6	12.3	0	0	0	0	0	0	100	100	6	2.754	36	0.9	8000	104.85	15.2	190.7	42.59	4.25	5.82	8.94	11.73	0
1918	99.4	7.2	0	0	0	0	0	0	100	100	6	2.981	37	0.9	8000	99.68	11.44	183.14	34.61	3.93	5.38	8.26	10.84	0
1919	99.2	3.8	0	0	0	0	0	0	100	100	6	3.181	38	0.87	8000	95.28	8.54	174.52	28.11	3.68	5.04	7.74	10.16	0
1920	98.9	2.2	0	0	0	0	0	0	100	100	6	3.35	39	0.87	8000	91.63	6.7	168	23.4	3.5	4.79	7.35	9.65	0
1921	98.6	1.3	0	0	0	0	0	0	100	100	6	3.486	40	0.87	8000	88.75	5.37	162.98	20.15	3.36	4.6	7.06	9.27	0
1922	99.9	43.8	0.3	0	0	0	0	0	99.7	100	7	2.029	33	0.9	8000	126.9	34.96	225.67	80.88	5.55	7.6	11.66	15.43	0
1923	99.9	31.9	0.2	0	0	0	0	0	99.8	100	7	2.266	34	0.9	8000	120.85	27.29	215.1	65.95	4.97	6.8	10.44	13.81	0
1924	99.8	21.5	0.1	0	0	0	0	0	99.9	100	7	2.512	35	0.9	8000	114.91	20.92	206.31	54.15	4.49	6.14	9.42	12.46	0
1925	99.7	13.5	0.1	0	0	0	0	0	99.9	100	7	2.754	36	0.9	8000	109.47	15.77	198.25	44.05	4.09	5.6	8.59	11.37	0
1926	99.6	8	0	0	0	0	0	0	100	100	7	2.981	37	0.9	8000	105.03	12.14	190.49	36.03	3.78	5.17	7.94	10.5	0
1927	99.4	4.4	0	0	0	0	0	0	100	100	7	3.181	38	0.87	8000	100.6	9.15	182.19	29.46	3.54	4.85	7.44	9.84	0
1928	99.2	2.4	0	0	0	0	0	0	100	100	7	3.35	39	0.87	8000	97.41	7.28	176.1	24.92	3.36	4.6	7.06	9.34	0
1929	99	1.5	0	0	0	0	0	0	100	100	7	3.486	40	0.87	8000	94.48	5.78	171.29	21.58	3.23	4.42	6.79	8.98	0
1930	99.9	44.2	0.4	0	0	0	0	0	99.6	100	8	2.029	33	0.9	8000	129.51	35.35	227.65	81.13	5.3	7.32	11.18	14.92	3.33E-05
1931	99.9	32.7	0.2	0	0	0	0	0	99.8	100	8	2.266	34	0.9	8000	123.98	27.8	219.02	66.98	4.74	6.55	10.01	13.36	0
1932	99.8	22.4	0.2	0	0	0	0	0	99.8	100	8	2.512	35	0.9	8000	118.55	21.47	210.74	55.43	4.28	5.91	9.03	12.05	0
1933	99.8	14.7	0.1	0	0	0	0	0	99.9	100	8	2.754	36	0.9	8000	113.86	16.62	202.85	45.4	3.9	5.39	8.24	11	0
1934	99.7	8.6	0.1	0	0	0	0	0	99.9	100	8	2.981	37	0.9	8000	109.57	12.8	195.87	36.97	3.6	4.98	7.61	10.16	0
1935	99.6	4.8	0	0	0	0	0	0	100	100	8	3.181	38	0.87	8000	105.75	9.74	188.69	30.58	3.38	4.67	7.13	9.52	0
1936	99.5	2.9	0	0	0	0	0	0	100	100	8	3.35	39	0.87	8000	102.48	7.87	183.75	26.27	3.21	4.43	6.77	9.04	0
1937	99.3	1.7	0	0	0	0	0	0	100	100	8	3.486	40	0.87	8000	100.23	6.36	178.65	22.32	3.08	4.26	6.51	8.69	0
1938	100	60.5	1.6	0	0	0	0	0	98.4	100	9	2.029	33	0.9	8000	152.92	47.12	269.09	105.09	6.63	9.06	13.95	18.5	0.000533333
1939	100	47.6	1.2	0	0	0	0	0	98.8	100	9	2.266	34	0.9	8000	146.63	37.36	258.77	87.52	5.94	8.11	12.49	16.56	1.00E-04
1940	100	36	0.9	0	0	0	0	0	99.1	100	9	2.512	35	0.9	8000	140.8	29.45	249.35	72.62	5.35	7.32	11.27	14.94	0
1941	100	25.3	0.6	0	0	0	0	0	99.4	100	9	2.754	36	0.9	8000	135.4	22.94	240.24	59.38	4.88	6.67	10.28	13.63	0
1942	100	17.4	0.4	0	0	0	0	0	99.6	100	9	2.981	37	0.9	8000	130.04	17.95	232.94	49.52	4.51	6.17	9.5	12.59	0
1943	100	11.1	0.3	0	0	0	0	0	99.7	100	9	3.181	38	0.87	8000	125.85	13.78	225.35	40.9	4.23	5.78	8.9	11.8	0
1944	100	7.6	0.2	0	0	0	0	0	99.8	100	9	3.35	39	0.87	8000	122.13	11.21	219	35.02	4.01	5.49	8.45	11.2	0
1945	99.9	5	0.2	0	0	0	0	0	99.8	100	9	3.486	40	0.87	8000	119.53	9.18	214.2	30.31	3.86	5.27	8.12	10.77	0
1946	100	77.2	5	0	0.4	0	0	0	94.6	100	10	2.029	33	0.9	8000	194.69	69.37	342.52	151.08	9.13	12.66	19.27	25.54	0.013166667
1947	100	67.4	4.3	0	0.3	0	0	0	95.4	100	10	2.266	34	0.9	8000	187.08	55.6	331.15	125.82	8.17	11.34	17.26	22.87	0.0063
1948	100	55.8	3.5	0	0.2	0	0	0	96.3	100	10	2.512	35	0.9	8000	179.38	43.97	319.19	104.96	7.37	10.23	15.57	20.63	0.0023
1949	100	44.4	2.9	0	0.1	0	0	0	97	100	10	2.754	36	0.9	8000	172.13	34.73	307.61	87.55	6.72	9.33	14.2	18.81	4.00E-04
1950	100	33.7	2.5	0	0	0	0	0	97.5	100	10	2.981	37	0.9	8000	165.95	27.28	296.78	72.89	6.21	8.62	13.12	17.38	0.000133333
1951	100	25	2	0	0	0	0	0	98	100	10	3.181	38	0.87	8000	159.95	21.57	287.76	60.28	5.82	8.08	12.29	16.29	3.33E-05
1952	100	18.8	1.7	0	0	0	0	0	98.3	100	10	3.35	39	0.87	8000	155.54	17.47	280.82	52.5	5.53	7.67	11.67	15.47	3.33E-05
1953	100	14.4	1.5	0	0	0	0	0	98.5	100	10	3.486	40	0.87	8000	151.63	14.62	273.07	45.76	5.31	7.37	11.22	14.86	0
1954	100	83.1	7.7	0	1.1	0	0.1	0	91.2	100	11	2.029	33	0.9	8000	220.13	82.92	386.59	179.3	10.28	14.14	21.55	28.6	0.046066667
1955	100	74.1	6.8	0	0.9	0	0	0	92.3	100	11	2.266	34	0.9	8000	211.4	66.23	372.71	150.64	9.21	12.66	19.3	25.61	0.023333333
1956	100	64.7	6.1	0	0.6	0	0	0	93.3	100	11	2.512	35	0.9	8000	203.82	53.26	361.59	126.15	8.3	11.42	17.41	23.1	0.011
1957	100	53.9	5.3	0	0.5	0	0	0	94.2	100	11	2.754	36	0.9	8000	196.57	42.37	349.3	105.72	7.57	10.42	15.88	21.07	0.0045
1958	100	43.7	4.5	0	0.4	0	0	0	95.1	100	11	2.981	37	0.9	8000	190	33.97	338.23	89.38	7	9.63	14.67	19.47	0.001533333
1959	100	33.9	3.9	0	0.3	0	0	0	95.8	100	11	3.181	38	0.87	8000	184.15	26.88	328.33	73.99	6.56	9.02	13.75	18.24	0.000466667
1960	100	26.6	3.5	0	0.2	0	0	0	96.3	100	11	3.35	39	0.87	8000	178.97	22.16	320.16	63.8	6.23	8.56	13.05	17.32	2.00E-04
1961	100	21	3.2	0	0.1	0	0	0	96.7	100	11	3.486	40	0.87	8000	174.6	18.42	312.98	55.95	5.98	8.23	12.54	16.65	1.00E-04
1962	100	85.3	8.7	0	1.6	0	0.1	0	89.7	100	12	2.029	33	0.9	8000	231.47	88.11	403.39	191.8	10.45	14.36	21.86	29.14	0.066466667
1963	100	77.7	7.8	0	1.4	0	0.1	0	90.8	100	12	2.266	34	0.9	8000	224.17	71.76	392.01	161.08	9.35	12.86	19.58	26.09	0.040333333
1964	100	68.1	7.2	0	1.1	0	0	0	91.7	100	12	2.512	35	0.9	8000	217.11	57.81	380.1	135.02	8.44	11.6	17.66	23.53	0.020533333
1965	100	58.2	6.6	0	0.8	0	0	0	92.6	100	12	2.754	36	0.9	8000	210.13	46.72	370.04	114.95	7.7	10.58	16.11	21.47	0.0093
1966	100	48.7	6	0	0.7	0	0	0	93.3	100	12	2.981	37	0.9	8000	204.4	37.92	360.47	97.93	7.11	9.78	14.88	19.83	0.0047
1967	100	38.6	5.3	0	0.5	0	0	0	94.2	100	12	3.181	38	0.87	8000	199.23	30.17	349.82	82.35	6.66	9.16	13.95	18.59	0.001866667
1968	100	31.7	4.8	0	0.4	0	0	0	94.8	100	12	3.35	39	0.87	8000	193.97	25.15	342.58	71.14	6.33	8.7	13.24	17.65	5.00E-04
1969	100	25.7	4.4	0	0.4	0	0	0	95.2	100	12	3.486	40	0.87	8000	190.51	21.27	336.91	62.59	6.08	8.36	12.73	16.96	0.000433333
1970	100	87.3	9.1	0.1	2	0	0.2	0	88.9	99.9	13	2.029	33	0.9	8000	238.85	91.15	410.53	195.98	10.24	14.14	21.39	28.69	0.075966667
1971	100	79.4	8.4	0	1.7	0	0.1	0	89.9	100	13	2.266	34	0.9	8000	232.34	74.25	401.08	168.05	9.17	12.66	19.15	25.69	0.049233333
1972	100	70.8	7.8	0	1.5	0	0.1	0	90.7	100	13	2.512	35	0.9	8000	226.07	61.11	391.83	142.77	8.27	11.42	17.27	23.18	0.0282
1973	100	61.2	7.2	0	1.2	0	0	0	91.6	100	13	2.754	36	0.9	8000	220	49.55	381.55	120.31	7.55	10.42	15.76	21.14	0.015433333
1974	100	51.9	6.8	0	1	0	0	0	92.2	100	13	2.981	37	0.9	8000	214.21	40.76	374.51	103.05	6.97	9.62	14.56	19.53	0.007033333
1975	100	42.6	6.3	0	0.8	0	0	0	92.9	100	13	3.181	38	0.87	8000	209.25	33.15	365.98	87.83	6.53	9.02	13.64	18.3	0.003466667
1976	100	35	5.9	0	0.7	0	0	0	93.4	100	13	3.35	39	0.87	8000	205.22	27.65	359.23	76.58	6.2	8.56	12.95	17.38	0.001666667
1977	100	29.4	5.6	0	0.6	0	0	0	93.8	100	13	3.486	40	0.87	8000	201.81	23.44	353.07	67.41	5.96	8.23	12.45	16.7	0.000866667
1978	100	88.4	9.4	0.1	2.3	0	0.3	0	88.3	99.9	14	2.029	33	0.9	8000	243.07	93.46	418.02	200.75	9.77	13.66	20.63	27.94	0.084366667
1979	100	81.2	8.8	0	2	0	0.2	0	89.2	100	14	2.266	34	0.9	8000	237.82	77.58	408.12	171.2	8.75	12.23	18.47	25.02	0.0563
1980	100	73	8.2	0	1.8	0	0.2	0	90	100	14	2.512	35	0.9	8000	232.21	63.82	399.98	145.95	7.89	11.03	16.66	22.57	0.0353
1981	100	63.7	7.7	0	1.6	0	0.1	0	90.7	100	14	2.754	36	0.9	8000	227.45	52.33	392.46	124.98	7.2	10.06	15.2	20.59	0.02
1982	100	55.1	7.2	0	1.4	0	0.1	0	91.4	100	14	2.981	37	0.9	8000	222.52	43.63	384.67	107.37	6.65	9.3	14.04	19.02	0.010633333
1983	100	45.7	7	0	1.1	0	0.1	0	91.9	100	14	3.181	38	0.87	8000	218.28	35.7	377.81	91.93	6.23	8.71	13.16	17.82	0.005333333
1984	100	38.7	6.6	0	1	0	0	0	92.4	100	14	3.35	39	0.87	8000	214.74	30.04	371.29	80.28	5.92	8.27	12.49	16.93	0.0031
1985	100	32.6	6.4	0	0.9	0	0	0	92.7	100	14	3.486	40	0.87	8000	211.69	26.05	367.28	72.09	5.68	7.95	12.01	16.26	0.001566667
1986	100	89.3	9.7	0.1	2.5	0	0.3	0	87.8	99.9	15	2.029	33	0.9	8000	246.69	94.6	420.95	202.18	9.33	13.19	19.87	27.2	0.089933333
1987	100	82.4	9.1	0	2.3	0	0.3	0	88.6	100	15	2.266	34	0.9	8000	242.24	79.23	414.22	175.15	8.36	11.81	17.79	24.35	0.0655
1988	100	74.5	8.6	0	2.1	0	0.2	0	89.3	100	15	2.512	35	0.9	8000	237.34	66.32	407.17	150.12	7.54	10.65	16.05	21.97	0.042233333
1989	100	66.2	8.2	0	1.9	0	0.1	0	89.9	100	15	2.754	36	0.9	8000	233.4	54.85	400.76	129.47	6.88	9.72	14.64	20.04	0.026733333
1990	100	57.6	7.9	0	1.7	0	0.1	0	90.4	100	15	2.981	37	0.9	8000	229.74	45.98	395.32	112	6.35	8.98	13.52	18.51	0.016166667
1991	100	48.9	7.3	0	1.6	0	0.1	0	91.1	100	15	3.181	38	0.87	8000	226.08	38.23	388.41	95.69	5.95	8.41	12.67	17.35	0.0091
1992	100	42.1	7.2	0	1.4	0	0.1	0	91.4	100	15	3.35	39	0.87	8000	222.63	32.71	383.45	85.01	5.65	7.99	12.03	16.47	0.0045
1993	100	36	7	0	1.3	0	0	0	91.7	100	15	3.486	40	0.87	8000	220.45	28.49	379	77.19	5.43	7.68	11.57	15.83	0.0031
1994	100	90.2	9.8	0.1	2.8	0	0.4	0	87.4	99.9	16	2.029	33	0.9	8000	249.77	96.91	425.58	205.52	8.83	12.71	19.11	26.24	0.094633333
1995	100	83.6	9.4	0	2.5	0	0.3	0	88.1	100	16	2.266	34	0.9	8000	246.55	81.77	419.41	177.33	7.91	11.38	17.11	23.49	0.0717
1996	100	76.1	9	0	2.3	0	0.3	0	88.7	100	16	2.512	35	0.9	8000	242.29	68.58	413.3	154.79	7.13	10.26	15.43	21.19	0.0523
1997	100	68.1	8.6	0	2.2	0	0.2	0	89.2	100	16	2.754	36	0.9	8000	239.01	57.95	409.44	133.91	6.5	9.36	14.08	19.33	0.035933333
1998	100	60.2	8.3	0	2	0	0.2	0	89.7	100	16	2.981	37	0.9	8000	235.88	48.84	403.4	116.32	6.01	8.65	13	17.86	0.0226
1999	100	52.3	8.1	0	1.8	0	0.2	0	90.1	100	16	3.181	38	0.87	8000	232.75	41.08	398.91	101.24	5.63	8.1	12.19	16.74	0.013833333
2000	100	45.3	7.6	0	1.8	0	0.1	0	90.6	100	16	3.35	39	0.87	8000	230.3	35.35	392.97	89.6	5.35	7.7	11.57	15.89	0.0084
[truncated: 257 more rows]
